# Supplementary material for: PCBP2 maintains antiviral signaling homeostasis by regulating cGAS enzymatic activity via antagonizing its condensation
Source: Nat Commun. 2022 Mar 23;13:1564. doi: 10.1038/s41467-022-29266-9 (PMC8943206; doi:10.1038/s41467-022-29266-9)
Supplement: Supplementary file 2 — Description of Additional Supplementary Files [file 41467_2022_29266_MOESM2_ESM.txt]

TITLE

PCBP2 maintains antiviral signaling homeostasis by regulating cGAS enzymatic activity via antagonizing its condensation

AUTHOR/ORCID/PRIMARY AFFILIATION

Haiyan Gu, 0000-0003-0237-8552


Jing Yang, 0000-0003-0779-8505
Institute of Physical Science and Information Technology, Anhui University, China

Jiayu Zhang, 0000-0003-3333-5889
Institute of Zoology, Chinese Academy of Sciences, China

Ying Song, 0000-0001-6855-4606
Institute of Biomedical Research, Yunnan University, China

Yao Zhang, 0000-0001-6796-8516
Institute of Biomedical Research, Yunnan University, China

Pengfei Xu, null
Institute of Biomedical Research, Yunnan University&#x00A0;, China

Yuanxiang Zhu, 0000-0002-9140-5622
Institute of Biomedical Research, Yunnan University, China

Liangliang Wang, 0000-0003-0017-7132
Institute of Biomedical Research, Yunnan University, China

Pengfei Zhang, null
School of Life Sciences, Anhui Agricultural University, China

Lin Li, 0000-0002-7141-8645
Institute of Zoology, State Key Laboratory of Biomembrane and Membrane Biotechnology, Beijing, China

Dahua Chen, null
Institute of Biomedical Research, Yunnan University&#x00A0;, China

Qinmiao Sun, 0000-0001-8091-1653
Institute of Zoology, Chinese Academy of Sciences, China

FUNDING DETAILS
Qinmiao Sun, Natural Science Foundation of China (Grants 31970895);
Open Research Program of State Key Laboratory of Membrane Biology


AUTHOR CONTRIBUTIONS
