# Supplementary material for: PCBP2 maintains antiviral signaling homeostasis by regulating cGAS enzymatic activity via antagonizing its condensation
Source: Nat Commun. 2022 Mar 23;13:1564. doi: 10.1038/s41467-022-29266-9 (PMC8943206; doi:10.1038/s41467-022-29266-9)
Supplement: Supplementary file 4 — Supplementary Dataset1 [file 41467_2022_29266_MOESM4_ESM.xlsx]

## Sheet: Sheet1
Checked	Protein FDR Confidence: Combined	Master	Accession	Description	Abundances Count: F4(MOCK): Sample	Abundances Count: F1(MOCK): Sample	Abundances Count(HSV-1): F2: Sample	Abundances Count(HSV-1): F3: Sample	Abundances Count: F6(vec-hsv): Sample	Abundances Count: F7(vec-hsv): Sample	Abundances Count: F8(vec): Sample	Abundances Count: F9(vec): Sample	Found in Sample: [S1] F1: Sample	Found in Sample: [S2] F2: Sample	Found in Sample: [S3] F3: Sample	Found in Sample: [S4] F4: Sample	Found in Sample: [S6] F6: Sample	Found in Sample: [S7] F7: Sample	Found in Sample: [S8] F8: Sample	Found in Sample: [S9] F9: Sample	# Protein Groups	Modifications
FALSE	High	Master Protein	Q8N884	Cyclic GMP-AMP synthase OS=Homo sapiens GN=MB21D1 PE=1 SV=2	53	53	52	52	13	10	13	12	High	High	High	High	Peak Found	Peak Found	Peak Found	Peak Found	1
FALSE	High	Master Protein	P78527	DNA-dependent protein kinase catalytic subunit OS=Homo sapiens GN=PRKDC PE=1 SV=3	42	47	55	54	9	12	12	12	High	High	High	High	Peak Found	Peak Found	Peak Found	Peak Found	1
FALSE	High	Master Protein	P08670	Vimentin OS=Homo sapiens GN=VIM PE=1 SV=4	25	24	24	26	6	4	8	8	High	High	High	High	Peak Found	Peak Found	Peak Found	High	1
FALSE	High	Master Protein	P08238	Heat shock protein HSP 90-beta OS=Homo sapiens GN=HSP90AB1 PE=1 SV=4	28	28	26	27	7	8	7	9	High	High	High	High	Peak Found	Peak Found	Peak Found	Peak Found	1
FALSE	High	Master Protein	P02545	Prelamin-A/C OS=Homo sapiens GN=LMNA PE=1 SV=1	24	25	23	23	5	8	10	12	High	High	High	High	Peak Found	Peak Found	High	High	1
FALSE	High	Master Protein	P54886	Delta-1-pyrroline-5-carboxylate synthase OS=Homo sapiens GN=ALDH18A1 PE=1 SV=2	22	20	20	21	1	4	1	1	High	High	High	High	Peak Found	Peak Found	Peak Found	Peak Found	1
FALSE	High	Master Protein	P33993	DNA replication licensing factor MCM7 OS=Homo sapiens GN=MCM7 PE=1 SV=4	18	17	18	19	3	3	3	4	High	High	High	High	Peak Found	Peak Found	Peak Found	Peak Found	1	Met-loss+Acetyl [N-Term]
FALSE	High	Master Protein	P17987	T-complex protein 1 subunit alpha OS=Homo sapiens GN=TCP1 PE=1 SV=1	18	17	17	17	4	2	5	3	High	High	High	High	Peak Found	Peak Found	Peak Found	Peak Found	1
FALSE	High	Master Protein	P07900	Heat shock protein HSP 90-alpha OS=Homo sapiens GN=HSP90AA1 PE=1 SV=5	4	5	5	4	1	1	1	2	High	High	High	High	Peak Found	Peak Found	Peak Found	Peak Found	1
FALSE	High	Master Protein	P62424	60S ribosomal protein L7a OS=Homo sapiens GN=RPL7A PE=1 SV=2	16	16	15	16	2	6	3	3	High	High	High	High	Peak Found	Peak Found	Peak Found	Peak Found	1
FALSE	High	Master Protein	P07814	Bifunctional glutamate/proline--tRNA ligase OS=Homo sapiens GN=EPRS PE=1 SV=5	19	19	20	23	3	2	3	6	High	High	High	High	Peak Found	Peak Found	Peak Found	Peak Found	1
FALSE	High	Master Protein	O95347	Structural maintenance of chromosomes protein 2 OS=Homo sapiens GN=SMC2 PE=1 SV=2	22	21	24	25	7	4	6	5	High	High	High	High	Peak Found	Peak Found	Peak Found	Peak Found	1
FALSE	High	Master Protein	Q9NR30	Nucleolar RNA helicase 2 OS=Homo sapiens GN=DDX21 PE=1 SV=5	20	18	20	19	2	2	2	4	High	High	High	High	Peak Found	Peak Found	Peak Found	Peak Found	1
FALSE	High	Master Protein	P23396	40S ribosomal protein S3 OS=Homo sapiens GN=RPS3 PE=1 SV=2	18	18	18	18	3	2	2	3	High	High	High	High	Peak Found	Peak Found	Peak Found	Peak Found	1
FALSE	High	Master Protein	Q9UQE7	Structural maintenance of chromosomes protein 3 OS=Homo sapiens GN=SMC3 PE=1 SV=2	14	15	15	15	1	5	3	4	High	High	High	High	Peak Found	Peak Found	Peak Found	Peak Found	1
FALSE	High	Master Protein	Q08211	ATP-dependent RNA helicase A OS=Homo sapiens GN=DHX9 PE=1 SV=4	19	19	18	18	3	1	2	3	High	High	High	High	Peak Found	Peak Found	Peak Found	Peak Found	1
FALSE	High	Master Protein	Q14204	Cytoplasmic dynein 1 heavy chain 1 OS=Homo sapiens GN=DYNC1H1 PE=1 SV=5	24	26	25	24	5	5	4	5	High	High	High	High	Peak Found	Peak Found	Peak Found	Peak Found	1
FALSE	High	Master Protein	Q9BQE3	Tubulin alpha-1C chain OS=Homo sapiens GN=TUBA1C PE=1 SV=1	13	15	16	15	4	5	5	3	High	High	Peak Found	Not Found	Not Found	Peak Found	Not Found	Not Found	1
FALSE	High	Master Protein	P11021	78 kDa glucose-regulated protein OS=Homo sapiens GN=HSPA5 PE=1 SV=2	15	15	15	15	2	2	3	6	High	High	High	High	Peak Found	Peak Found	Peak Found	High	1
FALSE	High	Master Protein	P39023	60S ribosomal protein L3 OS=Homo sapiens GN=RPL3 PE=1 SV=2	11	11	11	11	3	1	3	3	High	High	High	High	Peak Found	Peak Found	Peak Found	High	1
FALSE	High	Master Protein	P40227	T-complex protein 1 subunit zeta OS=Homo sapiens GN=CCT6A PE=1 SV=3	18	18	17	18	2		1	2	High	High	High	High	Peak Found	Not Found	Peak Found	Peak Found	1
FALSE	High	Master Protein	Q8WUM4	Programmed cell death 6-interacting protein OS=Homo sapiens GN=PDCD6IP PE=1 SV=1	20	21	20	21	3	5	3	3	High	High	High	High	Peak Found	Peak Found	Peak Found	Peak Found	1
FALSE	High	Master Protein	O43242	26S proteasome non-ATPase regulatory subunit 3 OS=Homo sapiens GN=PSMD3 PE=1 SV=2	19	20	19	19	4	3	5	5	High	High	High	High	Peak Found	Peak Found	Peak Found	Peak Found	1
FALSE	High	Master Protein	P38919	Eukaryotic initiation factor 4A-III OS=Homo sapiens GN=EIF4A3 PE=1 SV=4	13	15	13	15	4	4	4	5	High	High	High	High	Peak Found	Peak Found	Peak Found	Peak Found	1	Met-loss+Acetyl [N-Term]
FALSE	High	Master Protein	Q14566	DNA replication licensing factor MCM6 OS=Homo sapiens GN=MCM6 PE=1 SV=1	16	17	19	18	3	3	4	2	High	High	High	High	Peak Found	Peak Found	Peak Found	Peak Found	1
FALSE	High	Master Protein	P62826	GTP-binding nuclear protein Ran OS=Homo sapiens GN=RAN PE=1 SV=3	12	12	12	12	2	2	1	3	High	High	High	High	Peak Found	Peak Found	Peak Found	Peak Found	1	Met-loss [N-Term]; Met-loss+Acetyl [N-Term]
FALSE	High	Master Protein	Q14683	Structural maintenance of chromosomes protein 1A OS=Homo sapiens GN=SMC1A PE=1 SV=2	20	19	18	19	1	2	2	1	High	High	High	High	Peak Found	Peak Found	Peak Found	Peak Found	1
FALSE	High	Master Protein	Q02878	60S ribosomal protein L6 OS=Homo sapiens GN=RPL6 PE=1 SV=3	15	16	15	15	6	2	6	5	High	High	High	High	Peak Found	High	High	High	1
FALSE	High	Master Protein	Q96PK6	RNA-binding protein 14 OS=Homo sapiens GN=RBM14 PE=1 SV=2	15	16	16	16	4	3	2	6	High	High	High	High	Peak Found	Peak Found	Peak Found	Peak Found	1
FALSE	High	Master Protein	P62753	40S ribosomal protein S6 OS=Homo sapiens GN=RPS6 PE=1 SV=1	11	10	11	10	2	4	2	2	High	High	High	High	High	Peak Found	Peak Found	Peak Found	1
FALSE	High	Master Protein	P43490	Nicotinamide phosphoribosyltransferase OS=Homo sapiens GN=NAMPT PE=1 SV=1	10	10	10	10	1	2	2	2	High	High	High	High	Peak Found	Peak Found	Peak Found	Peak Found	1
FALSE	High	Master Protein	O00571	ATP-dependent RNA helicase DDX3X OS=Homo sapiens GN=DDX3X PE=1 SV=3	16	15	16	16	2	2	4	5	High	High	High	High	Peak Found	Peak Found	Peak Found	Peak Found	1
FALSE	High	Master Protein	P61313	60S ribosomal protein L15 OS=Homo sapiens GN=RPL15 PE=1 SV=2	11	11	11	11	3	1	3	4	High	High	High	High	Peak Found	Peak Found	Peak Found	High	1
FALSE	High	Master Protein	Q00839	Heterogeneous nuclear ribonucleoprotein U OS=Homo sapiens GN=HNRNPU PE=1 SV=6	15	13	15	14	4	4	2	8	High	High	High	High	Peak Found	High	Peak Found	High	1	Met-loss+Acetyl [N-Term]
FALSE	High	Master Protein	P11586	C-1-tetrahydrofolate synthase, cytoplasmic OS=Homo sapiens GN=MTHFD1 PE=1 SV=3	11	12	13	14	4	5	3	3	High	High	High	High	Peak Found	Peak Found	Peak Found	Peak Found	1	Met-loss [N-Term]
FALSE	High	Master Protein	P49736	DNA replication licensing factor MCM2 OS=Homo sapiens GN=MCM2 PE=1 SV=4	10	10	10	10	2	2	1	2	High	High	High	High	Peak Found	Peak Found	Peak Found	Peak Found	1
FALSE	High	Master Protein	P41091	Eukaryotic translation initiation factor 2 subunit 3 OS=Homo sapiens GN=EIF2S3 PE=1 SV=3	8	8	8	10	1	2		2	High	High	High	High	Peak Found	Peak Found	Not Found	Peak Found	1	Met-loss+Acetyl [N-Term]
FALSE	High	Master Protein	Q12931	Heat shock protein 75 kDa, mitochondrial OS=Homo sapiens GN=TRAP1 PE=1 SV=3	13	13	15	15	3	3	2	2	High	High	High	High	Peak Found	Peak Found	Peak Found	Peak Found	1
FALSE	High	Master Protein	Q14739	Lamin-B receptor OS=Homo sapiens GN=LBR PE=1 SV=2	9	9	9	10		1		1	High	High	High	High	Not Found	Peak Found	Not Found	Peak Found	1
FALSE	High	Master Protein	P60842	Eukaryotic initiation factor 4A-I OS=Homo sapiens GN=EIF4A1 PE=1 SV=1	6	7	7	7	1	1	2	3	High	High	High	High	Peak Found	Peak Found	Peak Found	Peak Found	1
FALSE	High	Master Protein	Q13509	Tubulin beta-3 chain OS=Homo sapiens GN=TUBB3 PE=1 SV=2	2	2	2	2					High	High	High	High	Not Found	Not Found	Not Found	Not Found	1
FALSE	High	Master Protein	P36507	Dual specificity mitogen-activated protein kinase kinase 2 OS=Homo sapiens GN=MAP2K2 PE=1 SV=1	10	10	10	10	4	2	4	2	High	High	High	High	Peak Found	Peak Found	Peak Found	Peak Found	1
FALSE	High	Master Protein	Q06210	Glutamine--fructose-6-phosphate aminotransferase [isomerizing] 1 OS=Homo sapiens GN=GFPT1 PE=1 SV=3	8	6	9	8	1		2		High	High	High	High	Peak Found	Not Found	Peak Found	Not Found	1
FALSE	High	Master Protein	Q9Y277	Voltage-dependent anion-selective channel protein 3 OS=Homo sapiens GN=VDAC3 PE=1 SV=1	5	6	6	6	1	1		2	High	High	High	High	Peak Found	Peak Found	Not Found	Peak Found	1	Met-loss+Acetyl [N-Term]
FALSE	High	Master Protein	P48444	Coatomer subunit delta OS=Homo sapiens GN=ARCN1 PE=1 SV=1	13	13	13	13			2	2	High	High	High	High	Not Found	Not Found	Peak Found	Peak Found	1	Met-loss [N-Term]
FALSE	High	Master Protein	P54577	Tyrosine--tRNA ligase, cytoplasmic OS=Homo sapiens GN=YARS PE=1 SV=4	16	16	14	17	5	3	7	5	High	High	High	High	Peak Found	Peak Found	Peak Found	Peak Found	1
FALSE	High	Master Protein	Q93008	Probable ubiquitin carboxyl-terminal hydrolase FAF-X OS=Homo sapiens GN=USP9X PE=1 SV=3	9	9	12	11	2	5	3	3	High	High	High	High	Peak Found	Peak Found	Peak Found	Peak Found	1
FALSE	High	Master Protein	P63244	Receptor of activated protein C kinase 1 OS=Homo sapiens GN=RACK1 PE=1 SV=3	8	9	9	9	1	2	3	3	High	High	High	High	Peak Found	Peak Found	High	High	1
FALSE	High	Master Protein	Q9NZB2	Constitutive coactivator of PPAR-gamma-like protein 1 OS=Homo sapiens GN=FAM120A PE=1 SV=2	8	8	11	11		1	3	3	High	High	High	High	Not Found	Peak Found	Peak Found	Peak Found	1	Met-loss [N-Term]
FALSE	High	Master Protein	P33991	DNA replication licensing factor MCM4 OS=Homo sapiens GN=MCM4 PE=1 SV=5	9	9	9	9			1	1	High	High	High	High	Not Found	Not Found	Peak Found	Peak Found	1
FALSE	High	Master Protein	Q14980	Nuclear mitotic apparatus protein 1 OS=Homo sapiens GN=NUMA1 PE=1 SV=2	8	10	11	12	3		3	3	High	High	High	High	Peak Found	Not Found	Peak Found	Peak Found	1
FALSE	High	Master Protein	P17812	CTP synthase 1 OS=Homo sapiens GN=CTPS1 PE=1 SV=2	13	13	12	13		2	3	2	High	High	High	High	Not Found	Peak Found	Peak Found	Peak Found	1
FALSE	High	Master Protein	P45880	Voltage-dependent anion-selective channel protein 2 OS=Homo sapiens GN=VDAC2 PE=1 SV=2	6	7	7	6		2	1	2	High	High	High	High	Not Found	Peak Found	Peak Found	Peak Found	1
FALSE	High	Master Protein	Q92621	Nuclear pore complex protein Nup205 OS=Homo sapiens GN=NUP205 PE=1 SV=3	12	12	14	14	1	3	3	5	High	High	High	High	Peak Found	Peak Found	Peak Found	Peak Found	1
FALSE	High	Master Protein	Q9Y305	Acyl-coenzyme A thioesterase 9, mitochondrial OS=Homo sapiens GN=ACOT9 PE=1 SV=2	9	10	9	10	1	3	5	3	High	High	High	High	Peak Found	Peak Found	Peak Found	Peak Found	1
FALSE	High	Master Protein	Q86VP6	Cullin-associated NEDD8-dissociated protein 1 OS=Homo sapiens GN=CAND1 PE=1 SV=2	9	9	11	10	2		3	2	High	High	High	High	Peak Found	Not Found	Peak Found	Peak Found	1
FALSE	High	Master Protein	P46777	60S ribosomal protein L5 OS=Homo sapiens GN=RPL5 PE=1 SV=3	9	9	9	10	1	2	2	2	High	High	High	High	Peak Found	Peak Found	Peak Found	Peak Found	1
FALSE	High	Master Protein	O76021	Ribosomal L1 domain-containing protein 1 OS=Homo sapiens GN=RSL1D1 PE=1 SV=3	8	8	6	8		1		1	High	High	High	High	Not Found	Peak Found	Not Found	Peak Found	1
FALSE	High	Master Protein	Q15003	Condensin complex subunit 2 OS=Homo sapiens GN=NCAPH PE=1 SV=3	8	9	10	10	2	2	1	2	High	High	High	High	Peak Found	Peak Found	Peak Found	Peak Found	1
FALSE	High	Master Protein	P23528	Cofilin-1 OS=Homo sapiens GN=CFL1 PE=1 SV=3	4	5	5	5	1	2	1	1	High	High	High	High	Peak Found	Peak Found	Peak Found	Peak Found	1	Met-loss+Acetyl [N-Term]
FALSE	High	Master Protein	P22695	Cytochrome b-c1 complex subunit 2, mitochondrial OS=Homo sapiens GN=UQCRC2 PE=1 SV=3	3	3	3	5		1	1		High	High	High	High	Not Found	Peak Found	Peak Found	Not Found	1
FALSE	High	Master Protein	Q02543	60S ribosomal protein L18a OS=Homo sapiens GN=RPL18A PE=1 SV=2	8	8	8	8	2	3	3	2	High	High	High	High	High	High	Peak Found	Peak Found	1
FALSE	High	Master Protein	P62280	40S ribosomal protein S11 OS=Homo sapiens GN=RPS11 PE=1 SV=3	15	14	13	14	3	3	2	2	High	High	High	High	Peak Found	Peak Found	Peak Found	Peak Found	1	Met-loss+Acetyl [N-Term]
FALSE	High	Master Protein	P61221	ATP-binding cassette sub-family E member 1 OS=Homo sapiens GN=ABCE1 PE=1 SV=1	11	11	11	11	1	1			High	High	High	High	Peak Found	Peak Found	Not Found	Not Found	1
FALSE	High	Master Protein	P06493	Cyclin-dependent kinase 1 OS=Homo sapiens GN=CDK1 PE=1 SV=3	7	8	8	8	1	2		1	High	High	High	High	Not Found	Peak Found	Not Found	Not Found	1
FALSE	High	Master Protein	P38646	Stress-70 protein, mitochondrial OS=Homo sapiens GN=HSPA9 PE=1 SV=2	7	7	7	7	2		1	2	High	High	High	High	Peak Found	Not Found	Peak Found	High	1
FALSE	High	Master Protein	Q9H0D6	5'-3' exoribonuclease 2 OS=Homo sapiens GN=XRN2 PE=1 SV=1	6	7	7	7	1	2	2	1	High	High	High	High	Peak Found	Peak Found	Peak Found	Peak Found	1
FALSE	High	Master Protein	P53618	Coatomer subunit beta OS=Homo sapiens GN=COPB1 PE=1 SV=3	8	7	9	9	1	2	3		High	High	High	High	Peak Found	Peak Found	Peak Found	Not Found	1
FALSE	High	Master Protein	P31689	DnaJ homolog subfamily A member 1 OS=Homo sapiens GN=DNAJA1 PE=1 SV=2	5	4	4	4					High	High	High	High	Not Found	Not Found	Not Found	Not Found	1	Met-loss [N-Term]
FALSE	High	Master Protein	Q8N1F7	Nuclear pore complex protein Nup93 OS=Homo sapiens GN=NUP93 PE=1 SV=2	10	10	10	10	2	2	3	4	High	High	High	High	Peak Found	Peak Found	Peak Found	Peak Found	1
FALSE	High	Master Protein	P15880	40S ribosomal protein S2 OS=Homo sapiens GN=RPS2 PE=1 SV=2	7	7	8	7	1	1	2	3	High	High	High	High	Peak Found	Peak Found	Peak Found	High	1
FALSE	High	Master Protein	P62081	40S ribosomal protein S7 OS=Homo sapiens GN=RPS7 PE=1 SV=1	9	9	9	9	2	3	3	3	High	High	High	High	Peak Found	Peak Found	Peak Found	Peak Found	1
FALSE	High	Master Protein	P26641	Elongation factor 1-gamma OS=Homo sapiens GN=EEF1G PE=1 SV=3	6	6	6	6	2	1		1	High	High	High	High	Peak Found	Peak Found	Not Found	Peak Found	1
FALSE	High	Master Protein	P61254	60S ribosomal protein L26 OS=Homo sapiens GN=RPL26 PE=1 SV=1	10	11	10	10	3		2	4	High	High	High	High	Peak Found	Not Found	Peak Found	Peak Found	1
FALSE	High	Master Protein	P50991	T-complex protein 1 subunit delta OS=Homo sapiens GN=CCT4 PE=1 SV=4	11	11	10	12	3	2	4	3	High	High	High	High	Peak Found	Peak Found	Peak Found	Peak Found	1
FALSE	High	Master Protein	Q9H9B4	Sideroflexin-1 OS=Homo sapiens GN=SFXN1 PE=1 SV=4	9	9	9	9	2	2	2	3	High	High	High	High	Peak Found	Peak Found	Peak Found	Peak Found	1	Met-loss+Acetyl [N-Term]
FALSE	High	Master Protein	Q9NZI8	Insulin-like growth factor 2 mRNA-binding protein 1 OS=Homo sapiens GN=IGF2BP1 PE=1 SV=2	11	9	10	10	1		2	3	High	High	High	High	Peak Found	Not Found	Peak Found	Peak Found	1
FALSE	High	Master Protein	P50454	Serpin H1 OS=Homo sapiens GN=SERPINH1 PE=1 SV=2	5	6	6	6			1		High	High	High	High	Not Found	Not Found	Peak Found	Not Found	1
FALSE	High	Master Protein	P40429	60S ribosomal protein L13a OS=Homo sapiens GN=RPL13A PE=1 SV=2	9	9	9	9	1	3	3	4	High	High	High	High	Peak Found	Peak Found	Peak Found	Peak Found	1	Met-loss+Acetyl [N-Term]
FALSE	High	Master Protein	Q02750	Dual specificity mitogen-activated protein kinase kinase 1 OS=Homo sapiens GN=MAP2K1 PE=1 SV=2	4	4	4	3					High	High	High	High	Not Found	Not Found	Not Found	Not Found	1
FALSE	High	Master Protein	Q15645	Pachytene checkpoint protein 2 homolog OS=Homo sapiens GN=TRIP13 PE=1 SV=2	7	7	7	7	1	2	3	2	High	High	High	High	Peak Found	Peak Found	Peak Found	Peak Found	1
FALSE	High	Master Protein	P18124	60S ribosomal protein L7 OS=Homo sapiens GN=RPL7 PE=1 SV=1	10	9	9	10	3	1	3	2	High	High	High	High	Peak Found	Peak Found	Peak Found	Peak Found	1
FALSE	High	Master Protein	P46779	60S ribosomal protein L28 OS=Homo sapiens GN=RPL28 PE=1 SV=3	9	9	9	9	2	1	1	2	High	High	High	High	Peak Found	Peak Found	Peak Found	Peak Found	1
FALSE	High	Master Protein	P06737	Glycogen phosphorylase, liver form OS=Homo sapiens GN=PYGL PE=1 SV=4	10	10	10	10	2				High	High	High	High	Peak Found	Not Found	Not Found	Not Found	1	Met-loss+Acetyl [N-Term]
FALSE	High	Master Protein	A0FGR8	Extended synaptotagmin-2 OS=Homo sapiens GN=ESYT2 PE=1 SV=1	11	11	11	12	3	3	3	2	High	High	High	High	Peak Found	Peak Found	Peak Found	Peak Found	1
FALSE	High	Master Protein	P46781	40S ribosomal protein S9 OS=Homo sapiens GN=RPS9 PE=1 SV=3	10	10	10	10	3	3	1	4	High	High	High	High	Peak Found	Peak Found	Peak Found	Peak Found	1
FALSE	High	Master Protein	Q9UHD1	Cysteine and histidine-rich domain-containing protein 1 OS=Homo sapiens GN=CHORDC1 PE=1 SV=2	4	3	4	4		1	1		High	High	High	High	Not Found	Peak Found	Peak Found	Not Found	1
FALSE	High	Master Protein	Q92616	eIF-2-alpha kinase activator GCN1 OS=Homo sapiens GN=GCN1 PE=1 SV=6	7	6	8	9		1			High	High	High	High	Not Found	Peak Found	Not Found	Not Found	1	Met-loss+Acetyl [N-Term]
FALSE	High	Master Protein	Q92841	Probable ATP-dependent RNA helicase DDX17 OS=Homo sapiens GN=DDX17 PE=1 SV=2	10	8	9	9	4	2	2	2	High	High	High	High	Peak Found	Peak Found	Peak Found	Peak Found	1
FALSE	High	Master Protein	O00148	ATP-dependent RNA helicase DDX39A OS=Homo sapiens GN=DDX39A PE=1 SV=2	6	6	6	6	1	2	2	2	High	High	High	High	Not Found	Not Found	Not Found	Not Found	1
FALSE	High	Master Protein	Q8IWS0	PHD finger protein 6 OS=Homo sapiens GN=PHF6 PE=1 SV=1	4	6	6	6		1	1	1	High	High	High	High	Not Found	Peak Found	Peak Found	Peak Found	1
FALSE	High	Master Protein	P52272	Heterogeneous nuclear ribonucleoprotein M OS=Homo sapiens GN=HNRNPM PE=1 SV=3	6	5	6	5		1		1	High	High	High	High	Not Found	Peak Found	Not Found	Peak Found	1
FALSE	High	Master Protein	Q13162	Peroxiredoxin-4 OS=Homo sapiens GN=PRDX4 PE=1 SV=1	3	3	3	3		1	1	1	High	High	High	High	Not Found	Peak Found	Peak Found	Peak Found	1
FALSE	High	Master Protein	P42677	40S ribosomal protein S27 OS=Homo sapiens GN=RPS27 PE=1 SV=3	5	5	5	5		1			High	High	High	High	Not Found	Peak Found	Not Found	Not Found	1
FALSE	High	Master Protein	Q08J23	tRNA (cytosine(34)-C(5))-methyltransferase OS=Homo sapiens GN=NSUN2 PE=1 SV=2	7	8	8	7	2	4	2	1	High	High	High	High	Peak Found	Peak Found	Peak Found	Peak Found	1
FALSE	High	Master Protein	O15226	NF-kappa-B-repressing factor OS=Homo sapiens GN=NKRF PE=1 SV=2	8	7	9	8	1	2	2	2	High	High	High	High	Peak Found	Peak Found	Peak Found	Peak Found	1
FALSE	High	Master Protein	Q15366	Poly(rC)-binding protein 2 OS=Homo sapiens GN=PCBP2 PE=1 SV=1	3	3	3	3					High	High	High	High	Not Found	Not Found	Not Found	Not Found	1
FALSE	High	Master Protein	P56192	Methionine--tRNA ligase, cytoplasmic OS=Homo sapiens GN=MARS PE=1 SV=2	7	7	7	5	1	1			High	High	High	High	Peak Found	Peak Found	Not Found	Not Found	1
FALSE	High	Master Protein	P62263	40S ribosomal protein S14 OS=Homo sapiens GN=RPS14 PE=1 SV=3	6	5	6	6	1	1	2	2	High	High	High	High	High	Peak Found	High	High	1
FALSE	High	Master Protein	P13010	X-ray repair cross-complementing protein 5 OS=Homo sapiens GN=XRCC5 PE=1 SV=3	4	5	5	5	1	1	1	1	High	High	High	High	Peak Found	Peak Found	Peak Found	Peak Found	1
FALSE	High	Master Protein	P05141	ADP/ATP translocase 2 OS=Homo sapiens GN=SLC25A5 PE=1 SV=7	10	10	10	10	1	3	3	2	High	High	High	High	Not Found	Not Found	Not Found	Not Found	1	Met-loss [N-Term]; Met-loss+Acetyl [N-Term]
FALSE	High	Master Protein	Q07020	60S ribosomal protein L18 OS=Homo sapiens GN=RPL18 PE=1 SV=2	6	6	6	6	1	2	1	3	High	High	High	High	Peak Found	Peak Found	Peak Found	Peak Found	1
FALSE	High	Master Protein	P62244	40S ribosomal protein S15a OS=Homo sapiens GN=RPS15A PE=1 SV=2	6	6	6	6				1	High	High	High	High	Not Found	Not Found	Not Found	Peak Found	1
FALSE	High	Master Protein	P35232	Prohibitin OS=Homo sapiens GN=PHB PE=1 SV=1	8	8	9	9	2	2	2	5	High	High	High	High	Peak Found	Peak Found	Peak Found	Peak Found	1
FALSE	High	Master Protein	Q96T37	Putative RNA-binding protein 15 OS=Homo sapiens GN=RBM15 PE=1 SV=2	8	5	7	8	1	2	3	2	High	High	High	High	Peak Found	Peak Found	Peak Found	Peak Found	1
FALSE	High	Master Protein	P54136	Arginine--tRNA ligase, cytoplasmic OS=Homo sapiens GN=RARS PE=1 SV=2	8	8	7	7	1	3	2	2	High	High	High	High	Peak Found	Peak Found	Peak Found	Peak Found	1
FALSE	High	Master Protein	Q9UG63	ATP-binding cassette sub-family F member 2 OS=Homo sapiens GN=ABCF2 PE=1 SV=2	7	6	7	7				2	High	High	High	High	Not Found	Not Found	Not Found	Peak Found	1
FALSE	High	Master Protein	Q9BZE4	Nucleolar GTP-binding protein 1 OS=Homo sapiens GN=GTPBP4 PE=1 SV=3	7	7	7	7	2		2	2	High	High	High	High	Peak Found	Not Found	Peak Found	Peak Found	1
FALSE	High	Master Protein	P07195	L-lactate dehydrogenase B chain OS=Homo sapiens GN=LDHB PE=1 SV=2	5	5	5	5			3	2	High	High	High	High	Not Found	Not Found	High	High	1
FALSE	High	Master Protein	Q9UL25	Ras-related protein Rab-21 OS=Homo sapiens GN=RAB21 PE=1 SV=3	4	4	4	4	1				High	High	High	High	Peak Found	Not Found	Not Found	Not Found	1	Met-loss+Acetyl [N-Term]
FALSE	High	Master Protein	P46778	60S ribosomal protein L21 OS=Homo sapiens GN=RPL21 PE=1 SV=2	5	6	6	6		1	2	2	High	High	High	High	Not Found	Peak Found	Peak Found	Peak Found	1
FALSE	High	Master Protein	P52701	DNA mismatch repair protein Msh6 OS=Homo sapiens GN=MSH6 PE=1 SV=2	7	5	6	6		2	2	1	High	High	High	High	Not Found	Peak Found	Peak Found	Peak Found	1
FALSE	High	Master Protein	P41252	Isoleucine--tRNA ligase, cytoplasmic OS=Homo sapiens GN=IARS PE=1 SV=2	6	4	5	5			1	1	High	High	High	High	Not Found	Not Found	Peak Found	Peak Found	1
FALSE	High	Master Protein	P31153	S-adenosylmethionine synthase isoform type-2 OS=Homo sapiens GN=MAT2A PE=1 SV=1	5	5	5	5	2	2	1	1	High	High	High	High	Peak Found	Peak Found	Peak Found	Peak Found	1
FALSE	High	Master Protein	P48643	T-complex protein 1 subunit epsilon OS=Homo sapiens GN=CCT5 PE=1 SV=1	6	6	6	6			2	1	High	High	High	High	Not Found	Not Found	Peak Found	Peak Found	1
FALSE	High	Master Protein	P61247	40S ribosomal protein S3a OS=Homo sapiens GN=RPS3A PE=1 SV=2	8	9	9	8	3	2	2	1	High	High	High	High	Peak Found	Peak Found	Peak Found	Peak Found	1
FALSE	High	Master Protein	P14868	Aspartate--tRNA ligase, cytoplasmic OS=Homo sapiens GN=DARS PE=1 SV=2	6	5	7	7	1	2	3	1	High	High	High	High	Peak Found	Peak Found	Peak Found	Peak Found	1
FALSE	High	Master Protein	P55786	Puromycin-sensitive aminopeptidase OS=Homo sapiens GN=NPEPPS PE=1 SV=2	6	5	5	5	2	1	2	1	High	High	High	High	Peak Found	Peak Found	Peak Found	Peak Found	1
FALSE	High	Master Protein	P53004	Biliverdin reductase A OS=Homo sapiens GN=BLVRA PE=1 SV=2	6	5	6	6	1	1	1	1	High	High	High	High	Peak Found	Peak Found	Peak Found	Peak Found	1
FALSE	High	Master Protein	O94906	Pre-mRNA-processing factor 6 OS=Homo sapiens GN=PRPF6 PE=1 SV=1	4	5	5	5					High	High	High	High	Not Found	Not Found	Not Found	Not Found	1
FALSE	High	Master Protein	Q13200	26S proteasome non-ATPase regulatory subunit 2 OS=Homo sapiens GN=PSMD2 PE=1 SV=3	5	5	5	5	1	1			High	High	High	High	Peak Found	Peak Found	Not Found	Not Found	1
FALSE	High	Master Protein	P60866	40S ribosomal protein S20 OS=Homo sapiens GN=RPS20 PE=1 SV=1	3	3	3	3	1	1	1		High	High	High	High	Peak Found	Peak Found	Peak Found	Not Found	1
FALSE	High	Master Protein	P35268	60S ribosomal protein L22 OS=Homo sapiens GN=RPL22 PE=1 SV=2	6	6	6	6	1		2	1	High	High	High	High	Peak Found	Not Found	High	Peak Found	1
FALSE	High	Master Protein	Q13151	Heterogeneous nuclear ribonucleoprotein A0 OS=Homo sapiens GN=HNRNPA0 PE=1 SV=1	4	5	5	5	1		1	1	High	High	High	High	Peak Found	Not Found	Peak Found	Peak Found	1
FALSE	High	Master Protein	Q96D46	60S ribosomal export protein NMD3 OS=Homo sapiens GN=NMD3 PE=1 SV=1	4	4	6	6	3	1			High	High	High	High	Peak Found	Peak Found	Not Found	Not Found	1
FALSE	High	Master Protein	Q9Y678	Coatomer subunit gamma-1 OS=Homo sapiens GN=COPG1 PE=1 SV=1	6	7	7	7	1	1			High	High	High	High	Not Found	Not Found	Not Found	Not Found	1
FALSE	High	Master Protein	Q99623	Prohibitin-2 OS=Homo sapiens GN=PHB2 PE=1 SV=2	8	8	7	8	2	2	3	3	High	High	High	High	Peak Found	Peak Found	Peak Found	High	1	Met-loss+Acetyl [N-Term]
FALSE	High	Master Protein	P83881	60S ribosomal protein L36a OS=Homo sapiens GN=RPL36A PE=1 SV=2	7	8	8	7	2	1	1	2	High	High	High	High	Not Found	Not Found	Not Found	Not Found	1
FALSE	High	Master Protein	P05023	Sodium/potassium-transporting ATPase subunit alpha-1 OS=Homo sapiens GN=ATP1A1 PE=1 SV=1	8	8	8	8			3	2	High	High	High	High	Not Found	Not Found	Peak Found	Peak Found	1
FALSE	High	Master Protein	Q9GZR7	ATP-dependent RNA helicase DDX24 OS=Homo sapiens GN=DDX24 PE=1 SV=1	5	5	6	6	1		2		High	High	High	High	Peak Found	Not Found	Peak Found	Not Found	1
FALSE	High	Master Protein	P18621	60S ribosomal protein L17 OS=Homo sapiens GN=RPL17 PE=1 SV=3	5	5	5	5		2		1	High	High	High	High	Not Found	Peak Found	Not Found	Peak Found	1
FALSE	High	Master Protein	Q14315	Filamin-C OS=Homo sapiens GN=FLNC PE=1 SV=3	2	2	4	5			1	1	High	High	High	Peak Found	Not Found	Not Found	Peak Found	Peak Found	1
FALSE	High	Master Protein	P62913	60S ribosomal protein L11 OS=Homo sapiens GN=RPL11 PE=1 SV=2	6	6	6	6		1	1		High	High	High	High	Not Found	Peak Found	Peak Found	Not Found	1	Met-loss+Acetyl [N-Term]
FALSE	High	Master Protein	Q15233	Non-POU domain-containing octamer-binding protein OS=Homo sapiens GN=NONO PE=1 SV=4	5	5	5	5	1	1	1	1	High	High	High	High	Peak Found	Peak Found	Peak Found	Peak Found	1
FALSE	High	Master Protein	Q9NVV4	Poly(A) RNA polymerase, mitochondrial OS=Homo sapiens GN=MTPAP PE=1 SV=1	7	6	7	7	1	2	3	1	High	High	High	High	Peak Found	Peak Found	Peak Found	Peak Found	1
FALSE	High	Master Protein	O95433	Activator of 90 kDa heat shock protein ATPase homolog 1 OS=Homo sapiens GN=AHSA1 PE=1 SV=1	8	8	8	8					High	High	High	High	Not Found	Not Found	Not Found	Not Found	1
FALSE	High	Master Protein	Q9BRX2	Protein pelota homolog OS=Homo sapiens GN=PELO PE=1 SV=2	6	7	6	6				1	High	High	High	High	Not Found	Not Found	Not Found	Peak Found	1
FALSE	High	Master Protein	P35998	26S protease regulatory subunit 7 OS=Homo sapiens GN=PSMC2 PE=1 SV=3	3	3	4	4		1	1		High	High	High	High	Not Found	Peak Found	Peak Found	Not Found	1
FALSE	High	Master Protein	Q96EK5	KIF1-binding protein OS=Homo sapiens GN=KIF1BP PE=1 SV=1	3	4	5	5			1		High	High	High	High	Not Found	Not Found	Peak Found	Not Found	1
FALSE	High	Master Protein	P62266	40S ribosomal protein S23 OS=Homo sapiens GN=RPS23 PE=1 SV=3	5	5	5	5					High	High	High	High	Not Found	Not Found	Not Found	Not Found	1
FALSE	High	Master Protein	P61106	Ras-related protein Rab-14 OS=Homo sapiens GN=RAB14 PE=1 SV=4	7	7	7	7	2	1	2	3	High	High	High	High	Peak Found	Peak Found	Peak Found	Peak Found	1
FALSE	High	Master Protein	Q9UMR2	ATP-dependent RNA helicase DDX19B OS=Homo sapiens GN=DDX19B PE=1 SV=1	6	5	6	6		1	1	1	High	High	High	High	Not Found	Peak Found	Peak Found	Peak Found	1
FALSE	High	Master Protein	P25398	40S ribosomal protein S12 OS=Homo sapiens GN=RPS12 PE=1 SV=3	2	3	4	4	1			1	High	High	High	High	Peak Found	Not Found	Not Found	High	1
FALSE	High	Master Protein	Q5BKZ1	DBIRD complex subunit ZNF326 OS=Homo sapiens GN=ZNF326 PE=1 SV=2	5	5	5	5	1	1	1	1	High	High	High	High	Peak Found	Peak Found	Peak Found	Peak Found	1
FALSE	High	Master Protein	P12004	Proliferating cell nuclear antigen OS=Homo sapiens GN=PCNA PE=1 SV=1	4	3	3	3					High	High	High	High	Not Found	Not Found	Not Found	Not Found	1
FALSE	High	Master Protein	P00374	Dihydrofolate reductase OS=Homo sapiens GN=DHFR PE=1 SV=2	6	6	6	6	2	1		1	High	High	High	High	Peak Found	Peak Found	Not Found	Peak Found	1
FALSE	High	Master Protein	Q9Y5L0	Transportin-3 OS=Homo sapiens GN=TNPO3 PE=1 SV=3	5	4	5	5	1		2	1	High	High	High	High	Peak Found	Not Found	Peak Found	Peak Found	1
FALSE	High	Master Protein	P36542	ATP synthase subunit gamma, mitochondrial OS=Homo sapiens GN=ATP5C1 PE=1 SV=1	3	4	4	5				1	High	High	High	High	Not Found	Not Found	Not Found	Peak Found	1
FALSE	High	Master Protein	Q9UJS0	Calcium-binding mitochondrial carrier protein Aralar2 OS=Homo sapiens GN=SLC25A13 PE=1 SV=2	6	5	5	5	1		1	1	High	High	High	High	Peak Found	Not Found	Peak Found	Peak Found	1
FALSE	High	Master Protein	P08237	ATP-dependent 6-phosphofructokinase, muscle type OS=Homo sapiens GN=PFKM PE=1 SV=2	4	5	5	5	2	1	1		High	High	High	High	Peak Found	Peak Found	Peak Found	Not Found	1
FALSE	High	Master Protein	Q7Z2T5	TRMT1-like protein OS=Homo sapiens GN=TRMT1L PE=1 SV=2	5	7	4	6			1	3	High	High	High	High	Not Found	Not Found	Peak Found	Peak Found	1
FALSE	High	Master Protein	P27635	60S ribosomal protein L10 OS=Homo sapiens GN=RPL10 PE=1 SV=4	5	5	5	5	2			1	High	High	High	High	Peak Found	Not Found	Not Found	Peak Found	1
FALSE	High	Master Protein	O60884	DnaJ homolog subfamily A member 2 OS=Homo sapiens GN=DNAJA2 PE=1 SV=1	7	7	7	7		1	2		High	High	High	High	Not Found	Peak Found	Peak Found	Not Found	1
FALSE	High	Master Protein	P51812	Ribosomal protein S6 kinase alpha-3 OS=Homo sapiens GN=RPS6KA3 PE=1 SV=1	6	6	6	6	1	2	1	1	High	High	High	High	Peak Found	Peak Found	Peak Found	Peak Found	1
FALSE	High	Master Protein	Q6YN16	Hydroxysteroid dehydrogenase-like protein 2 OS=Homo sapiens GN=HSDL2 PE=1 SV=1	5	4	5	5		1	1	2	High	High	High	High	Not Found	Peak Found	Peak Found	Peak Found	1
FALSE	High	Master Protein	O15269	Serine palmitoyltransferase 1 OS=Homo sapiens GN=SPTLC1 PE=1 SV=1	4	5	5	6					High	High	High	High	Not Found	Not Found	Not Found	Not Found	1
FALSE	High	Master Protein	Q9BQG0	Myb-binding protein 1A OS=Homo sapiens GN=MYBBP1A PE=1 SV=2	5	5	6	4	1		1	1	High	High	High	High	Peak Found	Not Found	Peak Found	Peak Found	1
FALSE	High	Master Protein	Q9Y6G9	Cytoplasmic dynein 1 light intermediate chain 1 OS=Homo sapiens GN=DYNC1LI1 PE=1 SV=3	4	2	4	4	1	1			High	High	High	High	Peak Found	Peak Found	Not Found	Not Found	1
FALSE	High	Master Protein	Q9UNF1	Melanoma-associated antigen D2 OS=Homo sapiens GN=MAGED2 PE=1 SV=2	2	3	4	4		1	1	1	High	High	High	Peak Found	Not Found	Peak Found	Peak Found	Peak Found	1	Met-loss+Acetyl [N-Term]
FALSE	High	Master Protein	P18077	60S ribosomal protein L35a OS=Homo sapiens GN=RPL35A PE=1 SV=2	5	5	6	5		1			High	High	High	High	Not Found	Peak Found	Not Found	Not Found	1
FALSE	High	Master Protein	Q15181	Inorganic pyrophosphatase OS=Homo sapiens GN=PPA1 PE=1 SV=2	4	3	4	3					High	High	High	High	Not Found	Not Found	Not Found	Not Found	1	Met-loss+Acetyl [N-Term]
FALSE	High	Master Protein	Q12769	Nuclear pore complex protein Nup160 OS=Homo sapiens GN=NUP160 PE=1 SV=3	3	3	2	3					High	High	High	High	Not Found	Not Found	Not Found	Not Found	1
FALSE	High	Master Protein	Q9UBX3	Mitochondrial dicarboxylate carrier OS=Homo sapiens GN=SLC25A10 PE=1 SV=2	5	5	5	5	1				High	High	High	High	Peak Found	Not Found	Not Found	Not Found	1
FALSE	High	Master Protein	P62495	Eukaryotic peptide chain release factor subunit 1 OS=Homo sapiens GN=ETF1 PE=1 SV=3	5	6	6	6		1		1	High	High	High	High	Not Found	Peak Found	Not Found	Peak Found	1	Met-loss+Acetyl [N-Term]
FALSE	High	Master Protein	Q92878	DNA repair protein RAD50 OS=Homo sapiens GN=RAD50 PE=1 SV=1	5	4	5	4		1			High	High	High	High	Not Found	Peak Found	Not Found	Not Found	1
FALSE	High	Master Protein	P17858	ATP-dependent 6-phosphofructokinase, liver type OS=Homo sapiens GN=PFKL PE=1 SV=6	3	3	3	3			1		High	High	High	High	Not Found	Not Found	Peak Found	Not Found	1
FALSE	High	Master Protein	P23526	Adenosylhomocysteinase OS=Homo sapiens GN=AHCY PE=1 SV=4	3	2	3	3				2	High	High	High	High	Not Found	Not Found	Not Found	Peak Found	1
FALSE	High	Master Protein	P23381	Tryptophan--tRNA ligase, cytoplasmic OS=Homo sapiens GN=WARS PE=1 SV=2	6	6	6	6	2	1	2	1	High	High	High	High	Peak Found	Peak Found	Peak Found	Peak Found	1
FALSE	High	Master Protein	P47755	F-actin-capping protein subunit alpha-2 OS=Homo sapiens GN=CAPZA2 PE=1 SV=3	3	3	3	3					High	High	High	High	Not Found	Not Found	Not Found	Not Found	1	Met-loss+Acetyl [N-Term]
FALSE	High	Master Protein	P83731	60S ribosomal protein L24 OS=Homo sapiens GN=RPL24 PE=1 SV=1	3	3	3	3					High	High	High	High	Not Found	Not Found	Not Found	Not Found	1
FALSE	High	Master Protein	P52292	Importin subunit alpha-1 OS=Homo sapiens GN=KPNA2 PE=1 SV=1	3	3	3	3	1			1	High	High	High	High	Peak Found	Not Found	Not Found	Peak Found	1
FALSE	High	Master Protein	O14617	AP-3 complex subunit delta-1 OS=Homo sapiens GN=AP3D1 PE=1 SV=1	4	3	4	3				1	High	High	High	High	Not Found	Not Found	Not Found	Peak Found	1
FALSE	High	Master Protein	P60891	Ribose-phosphate pyrophosphokinase 1 OS=Homo sapiens GN=PRPS1 PE=1 SV=2	3	3	3	3	1	1			High	High	High	High	Not Found	Peak Found	Not Found	Not Found	1
FALSE	High	Master Protein	O00425	Insulin-like growth factor 2 mRNA-binding protein 3 OS=Homo sapiens GN=IGF2BP3 PE=1 SV=2	2	3	3	2					High	High	High	High	Not Found	Not Found	Not Found	Not Found	1
FALSE	High	Master Protein	P61513	60S ribosomal protein L37a OS=Homo sapiens GN=RPL37A PE=1 SV=2	3	3	3	2					High	High	High	High	Not Found	Not Found	Not Found	Not Found	1
FALSE	High	Master Protein	P50570	Dynamin-2 OS=Homo sapiens GN=DNM2 PE=1 SV=2	2	2	3	3	1	1			Peak Found	High	High	High	Peak Found	Peak Found	Not Found	Not Found	1
FALSE	High	Master Protein	P30041	Peroxiredoxin-6 OS=Homo sapiens GN=PRDX6 PE=1 SV=3	4	4	4	4					High	High	High	High	Not Found	Not Found	Not Found	Not Found	1
FALSE	High	Master Protein	P07196	Neurofilament light polypeptide OS=Homo sapiens GN=NEFL PE=1 SV=3	4	4	4	4					High	High	High	High	Not Found	Not Found	Not Found	Not Found	1
FALSE	High	Master Protein	O43175	D-3-phosphoglycerate dehydrogenase OS=Homo sapiens GN=PHGDH PE=1 SV=4	4	4	4	5			1		High	High	High	High	Not Found	Not Found	Peak Found	Not Found	1
FALSE	High	Master Protein	P30050	60S ribosomal protein L12 OS=Homo sapiens GN=RPL12 PE=1 SV=1	3	3	4	4	1		1	1	High	High	High	High	Peak Found	Not Found	High	High	1
FALSE	High	Master Protein	Q6P4A7	Sideroflexin-4 OS=Homo sapiens GN=SFXN4 PE=1 SV=1	3	3	3	3					High	High	High	High	Not Found	Not Found	Not Found	Not Found	1	Met-loss+Acetyl [N-Term]
FALSE	High	Master Protein	P47897	Glutamine--tRNA ligase OS=Homo sapiens GN=QARS PE=1 SV=1	6	5	4	5	1				High	High	High	High	Peak Found	Not Found	Not Found	Not Found	1
FALSE	High	Master Protein	Q9H0A0	RNA cytidine acetyltransferase OS=Homo sapiens GN=NAT10 PE=1 SV=2	5	5	5	5			1		High	High	High	High	Not Found	Not Found	Peak Found	Not Found	1
FALSE	High	Master Protein	Q53GQ0	Very-long-chain 3-oxoacyl-CoA reductase OS=Homo sapiens GN=HSD17B12 PE=1 SV=2	3	3	3	3			1	1	High	High	High	High	Not Found	Not Found	Peak Found	Peak Found	1
FALSE	High	Master Protein	P57088	Transmembrane protein 33 OS=Homo sapiens GN=TMEM33 PE=1 SV=2	3	4	4	4	1		1	1	High	High	High	High	Peak Found	Not Found	Peak Found	Peak Found	1
FALSE	High	Master Protein	Q9BVP2	Guanine nucleotide-binding protein-like 3 OS=Homo sapiens GN=GNL3 PE=1 SV=2	4	4	4	4					High	High	High	High	Not Found	Not Found	Not Found	Not Found	1
FALSE	High	Master Protein	P24941	Cyclin-dependent kinase 2 OS=Homo sapiens GN=CDK2 PE=1 SV=2	2	2	3	3					High	High	High	High	Not Found	Not Found	Not Found	Not Found	1
FALSE	High	Master Protein	P22570	NADPH:adrenodoxin oxidoreductase, mitochondrial OS=Homo sapiens GN=FDXR PE=1 SV=3	4	3	4	4					High	High	High	High	Not Found	Not Found	Not Found	Not Found	1
FALSE	High	Master Protein	Q15386	Ubiquitin-protein ligase E3C OS=Homo sapiens GN=UBE3C PE=1 SV=3	3	3	3	3	1			1	High	High	High	High	Peak Found	Not Found	Not Found	Peak Found	1
FALSE	High	Master Protein	P52294	Importin subunit alpha-5 OS=Homo sapiens GN=KPNA1 PE=1 SV=3	5	5	5	5	1	1	1	3	High	High	High	High	Peak Found	Peak Found	Peak Found	Peak Found	1	Met-loss+Acetyl [N-Term]
FALSE	High	Master Protein	P04843	Dolichyl-diphosphooligosaccharide--protein glycosyltransferase subunit 1 OS=Homo sapiens GN=RPN1 PE=1 SV=1	5	5	5	5		1		3	High	High	High	High	Not Found	Peak Found	Not Found	Peak Found	1
FALSE	High	Master Protein	Q3ZCQ8	Mitochondrial import inner membrane translocase subunit TIM50 OS=Homo sapiens GN=TIMM50 PE=1 SV=2	3	3	4	3					High	High	High	High	Not Found	Not Found	Not Found	Not Found	1
FALSE	High	Master Protein	Q15717	ELAV-like protein 1 OS=Homo sapiens GN=ELAVL1 PE=1 SV=2	4	4	4	4	1	1	1	1	High	High	High	High	Peak Found	Peak Found	Peak Found	Peak Found	1
FALSE	High	Master Protein	O60701	UDP-glucose 6-dehydrogenase OS=Homo sapiens GN=UGDH PE=1 SV=1	3	4	4	4	1				High	High	High	High	Peak Found	Not Found	Not Found	Not Found	1
FALSE	High	Master Protein	P62899	60S ribosomal protein L31 OS=Homo sapiens GN=RPL31 PE=1 SV=1	6	5	6	6	1	1	2	2	High	High	High	High	Peak Found	Peak Found	High	High	1
FALSE	High	Master Protein	P51148	Ras-related protein Rab-5C OS=Homo sapiens GN=RAB5C PE=1 SV=2	2	2	2	2					High	High	High	High	Not Found	Not Found	Not Found	Not Found	1
FALSE	High	Master Protein	P53350	Serine/threonine-protein kinase PLK1 OS=Homo sapiens GN=PLK1 PE=1 SV=1	4	4	4	4		1	1		High	High	High	High	Not Found	Peak Found	Peak Found	Not Found	1
FALSE	High	Master Protein	Q01813	ATP-dependent 6-phosphofructokinase, platelet type OS=Homo sapiens GN=PFKP PE=1 SV=2	3	2	2	4	1			1	Peak Found	High	High	High	Peak Found	Not Found	Not Found	Peak Found	1
FALSE	High	Master Protein	P32969	60S ribosomal protein L9 OS=Homo sapiens GN=RPL9 PE=1 SV=1	3	3	3	3	1		1	1	High	High	High	High	Peak Found	Not Found	Peak Found	Peak Found	1
FALSE	High	Master Protein	P26373	60S ribosomal protein L13 OS=Homo sapiens GN=RPL13 PE=1 SV=4	4	3	4	4	1	1			High	High	High	High	High	Peak Found	Not Found	Not Found	1
FALSE	High	Master Protein	Q9UI26	Importin-11 OS=Homo sapiens GN=IPO11 PE=1 SV=1	4	3	4	4		1			High	High	High	High	Not Found	Peak Found	Not Found	Not Found	1
FALSE	High	Master Protein	P46977	Dolichyl-diphosphooligosaccharide--protein glycosyltransferase subunit STT3A OS=Homo sapiens GN=STT3A PE=1 SV=2	5	5	5	5	1	1	1	1	High	High	High	High	Peak Found	Peak Found	Peak Found	Peak Found	1
FALSE	High	Master Protein	Q9UBU9	Nuclear RNA export factor 1 OS=Homo sapiens GN=NXF1 PE=1 SV=1	5	6	6	6	1	1	2	2	High	High	High	High	Peak Found	Peak Found	Peak Found	Peak Found	1
FALSE	High	Master Protein	O00203	AP-3 complex subunit beta-1 OS=Homo sapiens GN=AP3B1 PE=1 SV=3	3	2	4	3					High	High	High	High	Not Found	Not Found	Not Found	Not Found	1
FALSE	High	Master Protein	O95373	Importin-7 OS=Homo sapiens GN=IPO7 PE=1 SV=1	2	3	3	3	1			1	High	High	High	Peak Found	Peak Found	Not Found	Not Found	Peak Found	1
FALSE	High	Master Protein	Q9UKD2	mRNA turnover protein 4 homolog OS=Homo sapiens GN=MRTO4 PE=1 SV=2	2	2	2	2					High	High	High	High	Not Found	Not Found	Not Found	Not Found	1
FALSE	High	Master Protein	Q9UBM7	7-dehydrocholesterol reductase OS=Homo sapiens GN=DHCR7 PE=1 SV=1	4	4	4	4	1		1	1	High	High	High	High	Peak Found	Not Found	Peak Found	Peak Found	1
FALSE	High	Master Protein	Q13148	TAR DNA-binding protein 43 OS=Homo sapiens GN=TARDBP PE=1 SV=1	3	2	4	3					Peak Found	High	High	High	Not Found	Not Found	Not Found	Not Found	1
FALSE	High	Master Protein	O43837	Isocitrate dehydrogenase [NAD] subunit beta, mitochondrial OS=Homo sapiens GN=IDH3B PE=1 SV=2	2	3	3	3					High	High	High	High	Not Found	Not Found	Not Found	Not Found	1
FALSE	High	Master Protein	Q53H96	Pyrroline-5-carboxylate reductase 3 OS=Homo sapiens GN=PYCRL PE=1 SV=3	2	2	2	2					High	High	High	High	Not Found	Not Found	Not Found	Not Found	1
FALSE	High	Master Protein	P55084	Trifunctional enzyme subunit beta, mitochondrial OS=Homo sapiens GN=HADHB PE=1 SV=3	4	4	4	4	1		2	1	High	High	High	High	Peak Found	Not Found	Peak Found	Peak Found	1
FALSE	High	Master Protein	Q9UGP8	Translocation protein SEC63 homolog OS=Homo sapiens GN=SEC63 PE=1 SV=2	3	4	4	3	1		1	1	High	High	High	High	Peak Found	Not Found	Peak Found	Peak Found	1
FALSE	High	Master Protein	Q9H4L4	Sentrin-specific protease 3 OS=Homo sapiens GN=SENP3 PE=1 SV=2	3	3	3	3	1	1	1		High	High	High	High	Peak Found	Peak Found	Peak Found	Not Found	1
FALSE	High	Master Protein	P62195	26S protease regulatory subunit 8 OS=Homo sapiens GN=PSMC5 PE=1 SV=1	2	2	2	2					High	High	High	High	Not Found	Not Found	Not Found	Not Found	1
FALSE	High	Master Protein	P62820	Ras-related protein Rab-1A OS=Homo sapiens GN=RAB1A PE=1 SV=3	3	4	4	4			1	1	High	High	High	High	Not Found	Not Found	Not Found	Not Found	1
FALSE	High	Master Protein	P43686	26S protease regulatory subunit 6B OS=Homo sapiens GN=PSMC4 PE=1 SV=2	3	4	4	4		1		1	High	High	High	High	Not Found	Peak Found	Not Found	Peak Found	1
FALSE	High	Master Protein	P27824	Calnexin OS=Homo sapiens GN=CANX PE=1 SV=2	2	2	2	2				1	High	High	High	High	Not Found	Not Found	Not Found	High	1
FALSE	High	Master Protein	P62249	40S ribosomal protein S16 OS=Homo sapiens GN=RPS16 PE=1 SV=2	3	4	4	4	1	1	2		High	High	High	High	Peak Found	Peak Found	Peak Found	Not Found	1	Met-loss [N-Term]
FALSE	High	Master Protein	Q9UJZ1	Stomatin-like protein 2, mitochondrial OS=Homo sapiens GN=STOML2 PE=1 SV=1	3	3	2	2		1			High	Peak Found	High	High	Not Found	Peak Found	Not Found	Not Found	1
FALSE	High	Master Protein	Q96QD9	UAP56-interacting factor OS=Homo sapiens GN=FYTTD1 PE=1 SV=3	3	3	3	3					High	High	High	High	Not Found	Not Found	Not Found	Not Found	1
FALSE	High	Master Protein	O75190	DnaJ homolog subfamily B member 6 OS=Homo sapiens GN=DNAJB6 PE=1 SV=2	2	2	3	3		1			High	High	High	High	Not Found	Peak Found	Not Found	Not Found	1
FALSE	High	Master Protein	Q00535	Cyclin-dependent-like kinase 5 OS=Homo sapiens GN=CDK5 PE=1 SV=3	3	3	3	3			1	1	High	High	High	High	Not Found	Not Found	Peak Found	Peak Found	1
FALSE	High	Master Protein	Q99986	Serine/threonine-protein kinase VRK1 OS=Homo sapiens GN=VRK1 PE=1 SV=1	2	3	3	3	1				High	High	High	High	Peak Found	Not Found	Not Found	Not Found	1
FALSE	High	Master Protein	P04792	Heat shock protein beta-1 OS=Homo sapiens GN=HSPB1 PE=1 SV=2	4	3	4	4		1	1	2	High	High	High	High	Not Found	Peak Found	High	High	1
FALSE	High	Master Protein	P51153	Ras-related protein Rab-13 OS=Homo sapiens GN=RAB13 PE=1 SV=1	4	4	5	5	1	1	1	2	High	High	High	High	Peak Found	Peak Found	Peak Found	Peak Found	1
FALSE	High	Master Protein	P09651	Heterogeneous nuclear ribonucleoprotein A1 OS=Homo sapiens GN=HNRNPA1 PE=1 SV=5	3	3	3	3	2			1	High	High	High	High	Peak Found	Not Found	Not Found	Not Found	1
FALSE	High	Master Protein	Q9Y4L1	Hypoxia up-regulated protein 1 OS=Homo sapiens GN=HYOU1 PE=1 SV=1	3	3	3	3	2			1	High	High	High	High	Peak Found	Not Found	Not Found	Peak Found	1
FALSE	High	Master Protein	O95299	NADH dehydrogenase [ubiquinone] 1 alpha subcomplex subunit 10, mitochondrial OS=Homo sapiens GN=NDUFA10 PE=1 SV=1	3	3	3	3			2		High	High	High	High	Not Found	Not Found	Peak Found	Not Found	1
FALSE	High	Master Protein	Q9Y3T9	Nucleolar complex protein 2 homolog OS=Homo sapiens GN=NOC2L PE=1 SV=4	2	3	3	3					High	High	High	High	Not Found	Not Found	Not Found	Not Found	1
FALSE	High	Master Protein	P49207	60S ribosomal protein L34 OS=Homo sapiens GN=RPL34 PE=1 SV=3	3	3	3	4					High	High	High	High	Not Found	Not Found	Not Found	Not Found	1
FALSE	High	Master Protein	Q96FW1	Ubiquitin thioesterase OTUB1 OS=Homo sapiens GN=OTUB1 PE=1 SV=2	2	2	2	2					Peak Found	High	High	High	Not Found	Not Found	Not Found	Not Found	1
FALSE	High	Master Protein	P62829	60S ribosomal protein L23 OS=Homo sapiens GN=RPL23 PE=1 SV=1	4	4	4	4					High	High	High	High	Not Found	Not Found	Not Found	Not Found	1
FALSE	High	Master Protein	O95758	Polypyrimidine tract-binding protein 3 OS=Homo sapiens GN=PTBP3 PE=1 SV=2	3	3	3	3					High	High	Peak Found	High	Not Found	Not Found	Not Found	Not Found	1
FALSE	High	Master Protein	O95478	Ribosome biogenesis protein NSA2 homolog OS=Homo sapiens GN=NSA2 PE=1 SV=1	3	2	2	3	1		1		High	High	High	High	Peak Found	Not Found	Peak Found	Not Found	1	Met-loss [N-Term]
FALSE	High	Master Protein	Q9Y6M1	Insulin-like growth factor 2 mRNA-binding protein 2 OS=Homo sapiens GN=IGF2BP2 PE=1 SV=2	2	2	2	2					High	High	High	High	Not Found	Not Found	Not Found	Not Found	1
FALSE	High	Master Protein	Q9ULX6	A-kinase anchor protein 8-like OS=Homo sapiens GN=AKAP8L PE=1 SV=3	2	2	2	2					High	High	High	High	Not Found	Not Found	Not Found	Not Found	1
FALSE	High	Master Protein	P51570	Galactokinase OS=Homo sapiens GN=GALK1 PE=1 SV=1	3	3	3	3					High	High	High	High	Not Found	Not Found	Not Found	Not Found	1
FALSE	High	Master Protein	Q9BRS2	Serine/threonine-protein kinase RIO1 OS=Homo sapiens GN=RIOK1 PE=1 SV=2	2	2	2	2					High	High	High	Peak Found	Not Found	Not Found	Not Found	Not Found	1
FALSE	High	Master Protein	P46734	Dual specificity mitogen-activated protein kinase kinase 3 OS=Homo sapiens GN=MAP2K3 PE=1 SV=2	2	2	2	2		1			High	Peak Found	High	High	Not Found	Peak Found	Not Found	Not Found	1
FALSE	High	Master Protein	Q9HD45	Transmembrane 9 superfamily member 3 OS=Homo sapiens GN=TM9SF3 PE=1 SV=2	4	2	3	4					High	High	High	High	Not Found	Not Found	Not Found	Not Found	1
FALSE	High	Master Protein	Q00577	Transcriptional activator protein Pur-alpha OS=Homo sapiens GN=PURA PE=1 SV=2	2	2	2	2					High	High	High	High	Not Found	Not Found	Not Found	Not Found	1
FALSE	High	Master Protein	Q9UNQ2	Probable dimethyladenosine transferase OS=Homo sapiens GN=DIMT1 PE=1 SV=1	3	2	3	3			1		High	High	High	High	Not Found	Not Found	Peak Found	Not Found	1
FALSE	High	Master Protein	P00367	Glutamate dehydrogenase 1, mitochondrial OS=Homo sapiens GN=GLUD1 PE=1 SV=2	3	3	3	3	1		1	1	Peak Found	High	High	High	Peak Found	Not Found	Peak Found	Peak Found	1
FALSE	High	Master Protein	Q13547	Histone deacetylase 1 OS=Homo sapiens GN=HDAC1 PE=1 SV=1	3	3	3	3					High	High	High	High	Not Found	Not Found	Not Found	Not Found	1
FALSE	High	Master Protein	O75794	Cell division cycle protein 123 homolog OS=Homo sapiens GN=CDC123 PE=1 SV=1	2	2	2	2		1			High	High	High	High	Not Found	Peak Found	Not Found	Not Found	1
FALSE	High	Master Protein	P46060	Ran GTPase-activating protein 1 OS=Homo sapiens GN=RANGAP1 PE=1 SV=1	3	3	4	2	1	1			High	High	High	High	Peak Found	Peak Found	Not Found	Not Found	1
FALSE	High	Master Protein	P19367	Hexokinase-1 OS=Homo sapiens GN=HK1 PE=1 SV=3	3	2	2	2					High	High	High	High	Not Found	Not Found	Not Found	Not Found	1
FALSE	High	Master Protein	P17612	cAMP-dependent protein kinase catalytic subunit alpha OS=Homo sapiens GN=PRKACA PE=1 SV=2	3	3	3	3	1		1	1	High	High	High	High	Peak Found	Not Found	Peak Found	Peak Found	1
FALSE	High	Master Protein	Q14690	Protein RRP5 homolog OS=Homo sapiens GN=PDCD11 PE=1 SV=3	2	2	2	2					High	High	High	High	Not Found	Not Found	Not Found	Not Found	1
FALSE	High	Master Protein	Q5JWF2	Guanine nucleotide-binding protein G(s) subunit alpha isoforms XLas OS=Homo sapiens GN=GNAS PE=1 SV=2	2	2	2	2					High	High	High	High	Not Found	Not Found	Not Found	Not Found	1
FALSE	High	Master Protein	P11177	Pyruvate dehydrogenase E1 component subunit beta, mitochondrial OS=Homo sapiens GN=PDHB PE=1 SV=3	2	2	2	2					High	High	High	Peak Found	Not Found	Not Found	Not Found	Not Found	1
FALSE	High	Master Protein	P25789	Proteasome subunit alpha type-4 OS=Homo sapiens GN=PSMA4 PE=1 SV=1	2	2	2	2					High	High	Peak Found	Peak Found	Not Found	Not Found	Not Found	Not Found	1
FALSE	High	Master Protein	Q15758	Neutral amino acid transporter B(0) OS=Homo sapiens GN=SLC1A5 PE=1 SV=2	2	2	2	2			1		High	Peak Found	High	Peak Found	Not Found	Not Found	Peak Found	Not Found	1
FALSE	High	Master Protein	Q96CW1	AP-2 complex subunit mu OS=Homo sapiens GN=AP2M1 PE=1 SV=2	2	2	2	2					High	High	Peak Found	High	Not Found	Not Found	Not Found	Not Found	1
FALSE	High	Master Protein	Q5SRE5	Nucleoporin NUP188 homolog OS=Homo sapiens GN=NUP188 PE=1 SV=1	2	2	2	2					High	High	Peak Found	High	Not Found	Not Found	Not Found	Not Found	1
