# Supplementary material for: PCBP2 maintains antiviral signaling homeostasis by regulating cGAS enzymatic activity via antagonizing its condensation
Source: Nat Commun. 2022 Mar 23;13:1564. doi: 10.1038/s41467-022-29266-9 (PMC8943206; doi:10.1038/s41467-022-29266-9)
Supplement: Supplementary file 11 — Source Data [file 41467_2022_29266_MOESM11_ESM.xlsx]

## Sheet: Figure 1
		Figure 1a					Figure 1b					Figure 1c
		Figure 1d
		Figure 1f							Figure 1g

## Sheet: Figure 2
	Figure 2a					Figure 2b					Figure 2c
	Relative IFNβ luciferase activity					Relative ISRE luciferase activity					Relative NF-κB luciferase activity
			IFNβ					ISRE					NF-κB
			Vector	Flag-cGAS				Vector	Flag-cGAS				Vector	Flag-cGAS
	PCBP2-Myc 0ng	Rep 1	1.26018	467.956		PCBP2-Myc 0ng	Rep 1	1.09342	421.127		PCBP2-Myc 0ng	Rep 1	1.05368	19.8329
		Rep 2	1	487.585			Rep 2	1.1625	421.804			Rep 2	1.04415	20.1167
	PCBP2-Myc 50ng	Rep 1	1.0023	339.214		PCBP2-Myc 50ng	Rep 1	1.15089	186.776		PCBP2-Myc 50ng	Rep 1	0.999999	19.2119
		Rep 2	1.08237	356.558			Rep 2	1.09085	191.166			Rep 2	1.01426	21.7262
	PCBP2-Myc 100ng	Rep 1	1.38986	170.674		PCBP2-Myc 100ng	Rep 1	1	106.697		PCBP2-Myc 100ng	Rep 1	1.02932	19.0379
		Rep 2	1.68882	155.414			Rep 2	1.80253	116.943			Rep 2	0.933205	19.4993
			Vector	Flag-cGAS				Vector	Flag-cGAS				Vector	Flag-cGAS
	Mean	PCBP2-Myc 0ng	1.13009	477.77		Mean	PCBP2-Myc 0ng	1.12796	421.466		Mean	PCBP2-Myc 0ng	1.04891	19.9748
		PCBP2-Myc 50ng	1.04233	347.886			PCBP2-Myc 50ng	1.12087	188.971			PCBP2-Myc 50ng	1.00713	20.469
		PCBP2-Myc 100ng	1.53934	163.044			PCBP2-Myc 100ng	1.40127	111.82			PCBP2-Myc 100ng	0.981263	19.2686
			Vector	Flag-cGAS				Vector	Flag-cGAS				Vector	Flag-cGAS
	SD	PCBP2-Myc 0ng	0.183973	13.88		SD	PCBP2-Myc 0ng	0.0488453	0.478531		SD	PCBP2-Myc 0ng	0.00674223	0.200678
		PCBP2-Myc 50ng	0.0566202	12.2645			PCBP2-Myc 50ng	0.0424526	3.10377			PCBP2-Myc 50ng	0.0100825	1.77788
		PCBP2-Myc 100ng	0.211394	10.7905			PCBP2-Myc 100ng	0.567472	7.24477			PCBP2-Myc 100ng	0.067964	0.326254
	Immunoblot analysis of Figure 2a,b,c
	Figure 2d						Figure 2e						Figure 2f
	Relative mRNA level of IFNB1						Relative mRNA level of IFIT1						Relative mRNA level of CXCL10
		Vector		Flag-PCBP2				Vector		Flag-PCBP2				Vector		Flag-PCBP2
		Rep1	Rep2	Rep1	Rep2			Rep1	Rep2	Rep1	Rep2			Rep1	Rep2	Rep1	Rep2
	HSV-1 0h	0.907625	1.10178	0.60342	0.479433		HSV-1 0h	0.898857	1.11252	0.339672	0.351861		HSV-1 0h	0.894265	1.11824	0.126168	0.141994
	HSV-1 4h	52.3186	52.3247	31.796	33.5298		HSV-1 4h	25.9045	23.1753	11.5692	11.3571		HSV-1 4h	66.3121	55.9125	19.5666	21.0649
	HSV-1 8h	60.4365	63.8778	44.7058	46.8083		HSV-1 8h	57.5344	64.4973	23.8559	26.2035		HSV-1 8h	312.176	300.562	46.54	45.9714
				Vector	Flag-PCBP2					Vector	Flag-PCBP2					Vector	Flag-PCBP2
		Mean	HSV-1 0h	1.0047	0.541427			Mean	HSV-1 0h	1.00569	0.345766			Mean	HSV-1 0h	1	0.133848
			HSV-1 4h	52.3216	32.6629				HSV-1 4h	24.5399	11.4631				HSV-1 4h	60.8906	20.302
			HSV-1 8h	62.1571	45.7571				HSV-1 8h	61.0158	25.0297				HSV-1 8h	306.314	46.2548
				Vector	Flag-PCBP2					Vector	Flag-PCBP2					Vector	Flag-PCBP2
		SD	HSV-1 0h	0.137285	0.0876717			SD	HSV-1 0h	0.151085	0.00861857			SD	HSV-1 0h	0.119708	0.00860937
			HSV-1 4h	0.00428453	1.22601				HSV-1 4h	1.92985	0.149983				HSV-1 4h	5.43037	1.58258
			HSV-1 8h	2.43338	1.48665				HSV-1 8h	4.92353	1.65997				HSV-1 8h	10.1861	0.795766
	Figure 2g					Figure 2h					Immunoblot analysis of Figure 2h
						Relative IFNβ luciferase activity
								Rep1	Rep2
						Vec	Vec	1.06472	1
						Flag-cGAS	Vec	710.703	600.357
							FL	351.065	322.49
							∆KH1	183.805	182.128
							∆KH2	373.958	399.721
							∆KH3	729.63	668.882
							∆Linker	333.808	317.757
								Mean	SD
						Vec	Vec	1.03236	0.045765
						Flag-cGAS	Vec	655.53	78.0267
							FL	336.777	20.2059
							∆KH1	182.966	1.18618
							∆KH2	386.839	18.2176
							∆KH3	699.256	42.9553
							∆Linker	325.782	11.3496

## Sheet: Figure 3
	Figure 3a				Figure 3b						Figure 3c						Figure 3d
	Relative mRNA level of PCBP2				Relative mRNA level of IFNB1						Relative mRNA level of IFIT1						Relative mRNA level of IL6
		Rep1	Rep2			pLKO		sh PCBP2-2				pLKO		sh PCBP2-2				pLKO		sh PCBP2-2
	pLKO	0.991072	1.00901			Rep1	Rep2	Rep1	Rep2			Rep1	Rep2	Rep1	Rep2			Rep1	Rep2	Rep1	Rep2
	sh PCBP2-2	0.18523	0.209731		Mock	1.13976	0.877378	5.90604	6.8633		Mock	1.12781	0.886678	54.7588	43.6572		Mock	1.15279	0.867463	0.377673	0.298117
		Mean	SD		HSV-1	115.675	106.16	316.653	347.389		HSV-1	418.931	504.766	2282.57	1790.1		HSV-1	39.3908	34.3936	46.9743	39.2605
	pLKO	1.00004	0.0126834					pLKO	sh PCBP2-2					pLKO	sh PCBP2-2					pLKO	sh PCBP2-2
	sh PCBP2-2	0.197481	0.0173248			Mean	Mock	1.00857	6.38467			Mean	Mock	1.00724	49.208			Mean	Mock	1.01012	0.337895
							HSV-1	110.918	332.021				HSV-1	461.849	2036.33				HSV-1	36.8922	43.1174
						SD	Mock	0.185532	0.676884			SD	Mock	0.170503	7.85003			SD	Mock	0.201754	0.0562544
							HSV-1	6.72838	21.7342				HSV-1	60.6942	348.226				HSV-1	3.53358	5.45449
	Figure 3e							Figure 3f
	Figure 3g				Figure 3h						Figure 3i
	Relative mRNA level of Pcbp2				Relative mRNA level of Ifnb1						Relative mRNA level of Ifnα4
		Rep1	Rep2			pLKO		shPcbp2-2				pLKO		shPcbp2-2
	pLKO	0.977244	1.02329			Rep1	Rep2	Rep1	Rep2			Rep1	Rep2	Rep1	Rep2
	shPcbp2-2	0.322442	0.338395		HSV-1 0h	1.01865	0.981688	0.75404	0.879008		HSV-1 0h	0.785695	1.27276	0.656561	0.206625
		Mean	SD		HSV-1 4h	82.4369	79.8018	184.706	172.62		HSV-1 4h	8.76366	12.1832	43.6785	48.5346
	pLKO	1.00026	0.0325567		HSV-1 8h	87.499	88.1394	304.552	318.08		HSV-1 8h	37.6776	27.8235	413.697	383.802
	shPcbp2-2	0.330418	0.0112806					pLKO	shPcbp2-2					pLKO	shPcbp2-2
						Mean	HSV-1 0h	1.00017	0.816524			Mean	HSV-1 0h	1.02923	0.431593
							HSV-1 4h	81.1194	178.663				HSV-1 4h	10.4735	46.1065
							HSV-1 8h	87.8192	311.316				HSV-1 8h	32.7506	398.749
						SD	HSV-1 0h	0.0261391	0.0883657			SD	HSV-1 0h	0.344406	0.318152
							HSV-1 4h	1.86329	8.54581				HSV-1 4h	2.41801	3.43376
							HSV-1 8h	0.452844	9.56616				HSV-1 8h	6.96793	21.139

## Sheet: Figure 4
	Figure 4a							Figure 4b						Figure 4c
	Relative mRNA level of Ifnb1													Relative mRNA level of Ifnb1
			Pcbp2+/+		Pcbp2-/-										Pcbp2+/+		Pcbp2-/-
			Rep1	Rep2	Rep1	Rep2									Rep1	Rep2	Rep1	Rep2
	Mock	1#	1.78802	0.559279	2.36268	3.40952								HSV-1 0h	1.8826	0.531179	4.98327	4.11065
		2#	0.687689	1.90408	11.0779	9.65623								HSV-1 6h	12.3011	12.5504	26.7661	31.5981
	HT-DNA	1#	155.813	131.165	3615.79	2926.57								HSV-1 9h	28.3385	23.6732	75.3579	86.4093
		2#	242.173	274.165	2299.88	3189.51											Pcbp2+/+	Pcbp2-/-
					Pcbp2+/+	Pcbp2-/-									Mean	HSV-1 0h	1.20689	4.54696
		Mean	Mock	1#	1.17365	2.8861										HSV-1 6h	12.4257	29.1821
				2#	1.29589	10.367										HSV-1 9h	26.0058	80.8836
			HT-DNA	1#	143.489	3271.18									SD	HSV-1 0h	0.955602	0.617035
				2#	258.169	2744.7										HSV-1 6h	0.176294	3.41673
		SD	Mock	1#	0.868847	0.740224										HSV-1 9h	3.29887	7.81456
				2#	0.860119	1.00525
			HT-DNA	1#	17.4288	487.349
				2#	22.6217	629.059
	Figure 4d								Figure 4e						Figure 4f
Relative mRNA level of Ifnb1									Relative mRNA level of IFNB1						Relative mRNA level of IFIT1
		Mock			HT-DNA					PCBP2+/+		PCBP2-/-				PCBP2+/+		PCBP2-/-
		Rep1	Rep2	Rep3	Rep1	Rep2	Rep3			Rep1	Rep2	Rep1	Rep2			Rep1	Rep2	Rep1	Rep2
Pcbp2+/+	Vector	0.934345	1.62225	0.659744	20.5646	21.3848	22.7733		Mock	0.946986	1.05598	0.622654	0.453029		Mock	0.692037	1.44501	1.70595	1.71237
	Flag-PCBP2	0.69786	0.963405	0.723262	13.3889	14.4242	14.901		HSV-1	64.4051	58.9825	119.458	110.699		HSV-1	338.474	667.335	2558.68	2389.98
Pcbp2-/-	Vector	2.694	2.69232	2.75205	262.008	268.055	292.815					PCBP2+/+	PCBP2-/-					PCBP2+/+	PCBP2-/-
	Flag-PCBP2	1.51075	1.39203	1.22824	20.7222	18.646	19.5299			Mean	Mock	1.00148	0.537841			Mean	Mock	1.06852	1.70916
				Mock	HT-DNA						HSV-1	61.6938	115.078				HSV-1	502.904	2474.33
	Mean	Pcbp2+/+	Vector	1.07211	21.5742					SD	Mock	0.0770722	0.119943			SD	Mock	0.532431	0.00453334
			Flag-PCBP2	0.794842	14.238						HSV-1	3.83434	6.19371				HSV-1	232.54	119.289
		Pcbp2-/-	Vector	2.71279	274.293
			Flag-PCBP2	1.37701	19.6327
	SD	Pcbp2+/+	Vector	0.495822	1.11647
			Flag-PCBP2	0.146531	0.773069
		Pcbp2-/-	Vector	0.0340127	16.3231
			Flag-PCBP2	0.141853	1.04191
	Figure 4g						Figure 4h						Figure 4i						Figure 4j
							Relative mRNA level of Ifnb1						Relative mRNA level of Ifit1						Relative mRNA level of Cxcl10
								Pcbp2+/+		Pcbp2+/-				Pcbp2+/+		Pcbp2+/-				Pcbp2+/+		Pcbp2+/-
								Rep1	Rep2	Rep1	Rep2			Rep1	Rep2	Rep1	Rep2			Rep1	Rep2	Rep1	Rep2
							HSV-1 0h	1.89925	0.526523	0.380218	0.366697		HSV-1 0h	1.079	0.926782	0.854265	1.12147		HSV-1 0h	0.908655	1.10053	2.06957	1.95293
							HSV-1 3h	298.386	300.052	1308.3	1208.96		HSV-1 3h	141.849	136.659	387.208	342.683		HSV-1 3h	180.46	173.105	746.915	768.823
							HSV-1 6h	852.843	862.798	5404.2	5833.27		HSV-1 6h	1013.3	904.256	1779.11	1888.42		HSV-1 6h	1505.39	1630.85	6669.83	7414.3
										Pcbp2+/+	Pcbp2+/-					Pcbp2+/+	Pcbp2+/-					Pcbp2+/+	Pcbp2+/-
								Mean	HSV-1 0h	1.21289	0.373457			Mean	HSV-1 0h	1.00289	0.987868			Mean	HSV-1 0h	1.00459	2.01125
									HSV-1 3h	299.219	1258.63				HSV-1 3h	139.254	364.945				HSV-1 3h	176.783	757.869
									HSV-1 6h	857.82	5618.74				HSV-1 6h	958.78	1833.76				HSV-1 6h	1568.12	7042.07
								SD	HSV-1 0h	0.970666	0.00956058			SD	HSV-1 0h	0.107636	0.188944			SD	HSV-1 0h	0.135674	0.0824784
									HSV-1 3h	1.17812	70.2391				HSV-1 3h	3.67003	31.4842				HSV-1 3h	5.20049	15.4914
									HSV-1 6h	7.03938	303.4				HSV-1 6h	77.1076	77.2992				HSV-1 6h	88.7142	526.423
	Figure 4k						Figure 4l
							Relative HSV-1 genome copy numbers
								Pcbp2+/+			Pcbp2+/-
								Rep1	Rep2	Rep3	Rep1	Rep2	Rep3
							Mock	1.04766	1.22901	0.776644	2.20313	1.76166	2.75523
							HSV-1	34760.4	42797.7	34767.1	9574.21	9750.24	9034.6
										Pcbp2+/+	Pcbp2+/-
								Mean	Mock	1.01777	2.24
									HSV-1	37441.7	9453.02
								SD	Mock	0.22766	0.497808
									HSV-1	4638.41	372.894

## Sheet: Figure 5
	Figure 5a									Figure 5b		Figure 5c		Figure 5d		Figure 5e			Immunoblot analysis of Figure 5b-e								Figure 5f
						Relative IFNβ luciferase activity
								Vector		cGAS+STING		STING		TBK1		IRF3 5D
								Rep1	Rep2	Rep1	Rep2	Rep1	Rep2	Rep1	Rep2	Rep1	Rep2
							PCBP2-Myc 0ng	1.32214	1.00033	331.694	330.893	20.8249	21.3917	672.261	620.587	98.3673	82.5467
							PCBP2-Myc 50ng	0.700802	0.390109	204.798	240.405	30.6154	26.2239	590.592	616.623	123.399	105.911
							PCBP2-Myc 100ng	0.803344	0.933647	102.162	92.4609	26.2124	26.4806	613.338	535.608	89.9362	112.908
								Vector		cGAS+STING		STING		TBK1		IRF3 5D
						Mean	PCBP2-Myc 0ng	1.16124		331.294		21.1083		646.424		90.457
							PCBP2-Myc 50ng	0.545456		222.601		28.4196		603.607		114.655
							PCBP2-Myc 100ng	0.868495		97.3116		26.3465		574.473		101.422
								Vector		cGAS+STING		STING		TBK1		IRF3 5D
						SD	PCBP2-Myc 0ng	0.227549		0.566246		0.400794		36.5386		11.1869
							PCBP2-Myc 50ng	0.219693		25.1781		3.1053		18.4062		12.3654
							PCBP2-Myc 100ng	0.0921383		6.85989		0.189656		54.9633		16.2436
	Stand curve of Figure 5g, h, i and Supplementary Figure 6d
	B/B0	Concentration(pg/ml)									B/B0	Log（Concentration,pg/ml）
	0.0761936	100000									0.0761936	5
	0.183551	25000									0.183551	4.39794
	0.333441	6250									0.333441	3.79588
	0.520872	1562									0.520872	3.19368
	0.708428	390									0.708428	2.59106
	0.762241	97.6									0.762241	1.98945
	0.896505	24.4									0.896505	1.38739
	0.897726	6.1									0.897726	0.78533
	Figure 5g					Figure 5h					Figure 5i
	cGAMP (ng per 10^7 cells)					cGAMP (ng per 10^7 cells)					cGAMP (ng per 10^7 cells)
			Mock	HSV-1				Mock	HT-DNA				Mock	HT-DNA
	Vector	Rep1	0.572447	15.8286		PCBP2+/+	Rep1	0.156968	9.8915		Pcbp2+/+	Rep1	0.0122783	1.28941
		Rep2	0.726094	18.4274			Rep2	0.213858	8.25199			Rep2	0.0166285	1.40537
	Flag-PCBP2	Rep1	0.177256	6.86271		PCBP2-/-	Rep1	0.277734	20.7447		Pcbp2+/-	Rep1	0.0272787	4.80984
		Rep2	0.217138	6.75311			Rep2	0.234141	24.9222			Rep2	0.0228255	5.16835
			Mock	HSV-1				Mock	HT-DNA				Mock	HT-DNA
	Mean	Vector	0.64927	17.128		Mean	PCBP2+/+	0.185413	9.07174		Mean	Pcbp2+/+	0.0144534	1.34739
		Flag-PCBP2	0.197197	6.80791			PCBP2-/-	0.255938	22.8334			Pcbp2+/-	0.0250521	4.98909
			Mock	HSV-1				Mock	HT-DNA				Mock	HT-DNA
	SD	Vector	0.108645	1.83759		SD	PCBP2+/+	0.040228	1.15931		SD	Pcbp2+/+	0.00307605	0.081998
		Flag-PCBP2	0.0282009	0.0775038			PCBP2-/-	0.0308245	2.95394			Pcbp2+/-	0.00314886	0.253505
	Stand curve of Figure 5j									Figure 5j
												cGAMP(ng per ug cGAS）
													Rep1	Rep2
										-HT-DNA	+cGAS	NC	-0.004935	-0.00024
										+HT-DNA	-cGAS	NC	-0.008895	-0.000915
	ISRE Luc.Activity	cGAMP (ng)									+cGAS	NC	2.77703	2.79449
	1853	0										GST-PCBP2-FL	0.682545	0.64935
	25780	1.6										GST-PCBP3-ΔKH3	2.82098	2.87601
	63221	3.2											Mean	SD
	127786	6.4								-HT-DNA	+cGAS	NC	-0.0025875	0.00331987
	195813	12.8								+HT-DNA	-cGAS	NC	-0.004905	0.00564271
											+cGAS	NC	2.78575	0.0123461
												GST-PCBP2-FL	0.665947	0.0234724
												GST-PCBP3-ΔKH3	2.84849	0.0389156

## Sheet: Figure 6
	Figure 6a				Figure 6b					Figure 6c					Figure 6d
	Figure 6e
	Granule numbers of GFP-cGAS per cell
	mCherry	mCherry-PCBP2-FL	mCherry-PCBP2-ΔKH3
	2	8	4
	4	3	5
	7	2	10					Figure 6f
	5	1	12					Granule numbers of mouse cGAS-GFP per cell
	16	6	11					Pcbp2+/+ Mock	Pcbp2-/- Mock	Pcbp2+/+ HT-DNA	Pcbp2-/- HTDNA
	20	2	13					0	0	2	4
	9	10	8					0	0	2	4
	4	2	1					0	0	2	4
	2	1	6					0	0	2	5
	4	2	12					0	0	2	6
	4	2	12					0	0	2	1
	3	13	20					0	0	3	1
	5	3	2					0	0	3	2
	6	3	4					0	0	3	3
	7	8	3					0	0	3	3
	2	6	2					0	0	3	3
	7	12	5					0	0	4	3
	9	1	8					1	0	1	4
	4	2	5					1	0	2	4
	3	2	2					0	0	2	4
	4	6	2					0	1	2	0
	9	1	4					0	1	2	1
	4	8	1					0	1	1	1
	5	3	1					0	3	1	7
	7	2	6					0	3	1	8
	9	4	17					0	1	1	0
	4	4	18					0	0	1	0
	3	2	5					0	0	4	0
	4	2	9					0	0	5	0
	9	2	7					0	0	2	3
	4	3	8					3	0	2	15
	5	2	5					0	0	2	14
	19	3	4					0	0	2	13
	15	2	3					0	0	2	12
	5	2	6					0	1	2	13
	3	0	6					0	2	3	5
	6	2	2					0	1	1	20
	3	9	18					0	0	1	38
	6	1	13					0	0	1	11
	3	6	4					0	0	0	28
	6	1	10					0	0	0	3
	7	6	4					0	0	0	22
	8	3	4					0	0	0	13
	6	0	5					0	0	0	19
	7	1	10					0	0	1	10
	4	4	2					0	1	1	1
	7	0	14					0	2	1	1
	3	0	8					0	0	1	1
	14	0	15					0	0	2	1
	20	0	16					1	0	2	1
	9	3	18					1	0	2	1
	8	1	3					1	0	2	2
	17	0	6					0	0	2	2
	15	3	7					0	0	2	2
	5	2	5					0	0	2	22
	7	0	2					0	0	2	0
	8	2	5					0	0	4	0
	4	1	8					0	0	4	0
	2	0	7					0	0	1	0
	17	1	2					0	1	1	0
	14	0	3					0	2	5	0
	12	4	19					0	1	1	0
	4	1	9					0	0	1	0
	6	0	18					0	0	1	0
	5	0	4					0	0	1	0
	3	3	8					0	0	1	22
	9	1	21					0	0	9	25
	5	0	24					0	0	12	0
	18	2	7					0	0	11	0
	20	0	9					1	0	8	0
	0	1	12					1	0	12	0
	19	2	18					1	0	11	0
	6	4	2					1	0	10	0
	5	1	12					0	0	16	12
	16	5	12					0	0	24	6
	4	4	1					0	0	0	10
	7	5	5					0	0	0	13
	6	4	2					0	1	0	24
	3	0	4					0	0	3	15
	5	0	6					0	0	3	28
	17	2	3					0	0	4	4
	16	1	3					0	0	0	4
	16	3	21					0	0	0	4
	2	2	3					0	0	0	1
	4	0	3					0	0	0	1
	11	0	1					0	1	3	1
	6	2	2					0	1	3	1
	3	4	2					0	1	3	1
	24	10	2					0	1	2	7
	18	2	2					0	1	2	7
	5	3	11					0	2	2	4
	19	3	18					0	1	2	4
	20	0	20					0	1	2	1
	10	0	12					0	1	2	1
	29	1	16					0	0	2	1
	19	1	2					0	0	2	1
	7	1	2					0	0	4	10
	14	0	2					1	0	4	6
	20	2	11					1	0	1	1
	10	1	9					1	0	1	1
	10	3	2					0	0	5	1
	12	1	6					0	0	1	2
	8	5	9					0	0	1	1
	10	2	8					0	0	1	1
	10	2	15					0	0	1	22
	18	0	13					0	0	1	3
	10	1	16					0	0	1	3
Mean	8.7757	2.52336	7.8972					0	0	1	14
SD	5.98159	2.63985	5.81951					0	0	1	10
								0	0	1	12
								0	0	1	4
								0	0	1	6
								1	0	1	5
								1	0	0	5
								0	0	0	5
								0	0	0	4
								0	0	1	3
								0	0	0	2
								0	0	3	2
								0	0	3	4
								0	0	4	2
								0	0	0	5
								0	0	0	15
								0	0	0	2
								0	0	0	3
								1	0	3	5
								0	0	3	2
								0	1	3	1
								0	0	2	2
								0	0	2	5
								0	0	2	3
								0	0	2	2
								0	0	2	4
								0	0	1	6
								0	0	1	3
								0	0	1	2
								0	0	0	4
								0	0	0	12
							Mean	0.135338	0.24812	2.40602	5.59398
							SD	0.404182	0.582653	3.2217	7.08181

## Sheet: Supplementary Fig 2
	Supplementary Figure 2a (GST-PCBP2-FL)																							Supplementary Figure 2a (GST-PCBP2-ΔKH3)
	Cycle: 10 P2-FL 0 nM_X	Cycle: 10 P2-FL 0 nM_Y	Cycle: 11 P2-FL 31.25 nM_Y	Fitted Cycle: 11 P2-FL 31.25 n_X	Fitted Cycle: 11 P2-FL 31.25 n_Y	Cycle: 12 P2-FL 62.5 nM_X	Cycle: 12 P2-FL 62.5 nM_Y	Fitted Cycle: 12 P2-FL 62.5 nM_X	Fitted Cycle: 12 P2-FL 62.5 nM_Y	Cycle: 13 P2-FL 125 nM_X	Cycle: 13 P2-FL 125 nM_Y	Fitted Cycle: 13 P2-FL 125 nM_X	Fitted Cycle: 13 P2-FL 125 nM_Y	Cycle: 14 P2-FL 250 nM_X	Cycle: 14 P2-FL 250 nM_Y	Fitted Cycle: 14 P2-FL 250 nM_X	Fitted Cycle: 14 P2-FL 250 nM_Y	Cycle: 15 P2-FL 500 nM_X	Cycle: 15 P2-FL 500 nM_Y	Fitted Cycle: 15 P2-FL 500 nM_X	Fitted Cycle: 15 P2-FL 500 nM_Y			Cycle: 4 P2-del-H3 0 nM_X	Cycle: 4 P2-del-H3 0 nM_Y	Cycle: 5 P2-del-H3 31.25 nM_X	Cycle: 5 P2-del-H3 31.25 nM_Y	Fitted Cycle: 5 P2-del-H3 31.2_X	Fitted Cycle: 5 P2-del-H3 31.2_Y	Cycle: 6 P2-del-H3 62.5 nM_X	Cycle: 6 P2-del-H3 62.5 nM_Y	Fitted Cycle: 6 P2-del-H3 62.5_X	Fitted Cycle: 6 P2-del-H3 62.5_Y	Cycle: 7 P2-del-H3 125 nM_X	Cycle: 7 P2-del-H3 125 nM_Y	Fitted Cycle: 7 P2-del-H3 125 _X	Fitted Cycle: 7 P2-del-H3 125 _Y	Cycle: 8 P2-del-H3 250 nM_X	Cycle: 8 P2-del-H3 250 nM_Y	Fitted Cycle: 8 P2-del-H3 250 _X	Fitted Cycle: 8 P2-del-H3 250 _Y	Cycle: 9 P2-del-H3 500 nM_X	Cycle: 9 P2-del-H3 500 nM_Y	Fitted Cycle: 9 P2-del-H3 500 _X	Fitted Cycle: 9 P2-del-H3 500 _Y
	-60.8	-1.41504	0.522411	-60	0	-60.6	0.144823	-60.6	0	-60	0.949169	-60	0	-60.6	0.369433	-60.6	0	-60.3	0.303833	-60.3	0			-60.2	-0.75708	-59.4	-0.295801	-59.4	0	-59.7	-0.280518	-59.7	0	-59.6	-0.0920898	-59.6	0	-59.8	-0.168164	-59.8	0	-59.4	-0.428125	-59.4	0
	-59.8	-1.67407	0.940967	-59	0	-59.6	0.523389	-59.6	0	-59	1.1043	-59	0	-59.6	0.443311	-59.6	0	-59.3	0.0616455	-59.3	0			-59.2	-0.759033	-58.4	-0.10293	-58.4	0	-58.7	-0.40686	-58.7	0	-58.6	-0.0823244	-58.6	0	-58.8	-0.189892	-58.8	0	-58.4	-0.0973149	-58.4	0
	-58.8	-1.53467	0.821144	-58	0	-58.6	0.57046	-58.6	0	-58	0.896827	-58	0	-58.6	0.633936	-58.6	0	-58.3	0.245239	-58.3	0			-58.2	-0.859863	-57.4	-0.400389	-57.4	0	-57.7	-0.408447	-57.7	0	-57.6	-0.096679	-57.6	0	-57.8	-0.0139167	-57.8	0	-57.4	-0.259275	-57.4	0
	-57.8	-1.27173	0.604786	-57	0	-57.6	0.343946	-57.6	0	-57	0.937549	-57	0	-57.6	0.484571	-57.6	0	-57.3	0.210693	-57.3	0			-57.2	-0.422852	-56.4	-0.397608	-56.4	0	-56.7	-0.609863	-56.7	0	-56.6	-0.114551	-56.6	0	-56.8	-0.298779	-56.8	0	-56.4	-0.295557	-56.4	0
	-56.8	-1.19214	0.747265	-56	0	-56.6	0.342334	-56.6	0	-56	0.961621	-56	0	-56.6	0.470508	-56.6	0	-56.3	0.0472412	-56.3	0			-56.2	-0.483398	-55.4	-0.214453	-55.4	0	-55.7	-0.545776	-55.7	0	-55.6	-0.177197	-55.6	0	-55.8	-0.293506	-55.8	0	-55.4	-0.364355	-55.4	0
	-55.8	-1.25098	0.858789	-55	0	-55.6	0.500342	-55.6	0	-55	1.23062	-55	0	-55.6	0.634619	-55.6	0	-55.3	0.333862	-55.3	0			-55.2	-0.360596	-54.4	-0.508642	-54.4	0	-54.7	-0.534668	-54.7	0	-54.6	-0.257764	-54.6	0	-54.8	-0.323779	-54.8	0	-54.4	-0.559668	-54.4	0
	-54.8	-1.25024	0.760792	-54	0	-54.6	0.440381	-54.6	0	-54	0.930713	-54	0	-54.6	0.654492	-54.6	0	-54.3	0.320923	-54.3	0			-54.2	-0.322021	-53.4	-0.224121	-53.4	0	-53.7	-0.446777	-53.7	0	-53.6	-0.0014649	-53.6	0	-53.8	-0.0705566	-53.8	0	-53.4	-0.37793	-53.4	0
	-53.8	-1.1377	0.809277	-53	0	-53.6	0.365283	-53.6	0	-53	1.0605	-53	0	-53.6	0.672168	-53.6	0	-53.3	0.276733	-53.3	0			-53.2	-0.363525	-52.4	-0.19751	-52.4	0	-52.7	-0.413574	-52.7	0	-52.6	0.0288087	-52.6	0	-52.8	-0.129883	-52.8	0	-52.4	-0.452148	-52.4	0
	-52.8	-1.13062	0.796142	-52	0	-52.6	0.541015	-52.6	0	-52	1.01099	-52	0	-52.6	0.607422	-52.6	0	-52.3	0.360352	-52.3	0			-52.2	-0.309814	-51.4	-0.108154	-51.4	0	-51.7	-0.180664	-51.7	0	-51.6	-0.129394	-51.6	0	-51.8	-0.13916	-51.8	0	-51.4	-0.600342	-51.4	0
	-51.8	-1.19165	0.85586	-51	0	-51.6	0.370948	-51.6	0	-51	0.963526	-51	0	-51.6	0.676368	-51.6	0	-51.3	0.322876	-51.3	0			-51.2	-0.251221	-50.4	0.0586913	-50.4	0	-50.7	-0.182129	-50.7	0	-50.6	-0.0881836	-50.6	0	-50.8	-0.0998046	-50.8	0	-50.4	-0.512842	-50.4	0
	-50.8	-1.09082	0.693507	-50	0	-50.6	0.562354	-50.6	0	-50	0.953761	-50	0	-50.6	0.757422	-50.6	0	-50.3	0.160522	-50.3	0			-50.2	-0.282471	-49.4	-0.194091	-49.4	0	-49.7	-0.28418	-49.7	0	-49.6	-0.321777	-49.6	0	-49.8	-0.0302735	-49.8	0	-49.4	-0.633056	-49.4	0
	-49.8	-0.924072	0.650439	-49	0	-49.6	0.295361	-49.6	0	-49	0.973925	-49	0	-49.6	0.507763	-49.6	0	-49.3	0.213379	-49.3	0			-49.2	-0.218994	-48.4	0.314989	-48.4	0	-48.7	-0.153564	-48.7	0	-48.6	-0.0426273	-48.6	0	-48.8	-0.0623532	-48.8	0	-48.4	-0.500196	-48.4	0
	-48.8	-1.09351	0.663282	-48	0	-48.6	0.459034	-48.6	0	-48	1.01924	-48	0	-48.6	0.532032	-48.6	0	-48.3	0.187256	-48.3	0			-48.2	-0.439697	-47.4	-0.0471182	-47.4	0	-47.7	-0.00830078	-47.7	0	-47.6	-0.0712888	-47.6	0	-47.8	0.124023	-47.8	0	-47.4	-0.505614	-47.4	0
	-47.8	-0.924072	0.717188	-47	0	-47.6	0.38584	-47.6	0	-47	0.907861	-47	0	-47.6	0.605811	-47.6	0	-47.3	0.224854	-47.3	0			-47.2	-0.241943	-46.4	-0.118164	-46.4	0	-46.7	-0.0926514	-46.7	0	-46.6	-0.211914	-46.6	0	-46.8	-0.169922	-46.8	0	-46.4	-0.692139	-46.4	0
	-46.8	-0.890381	0.661767	-46	0	-46.6	0.446874	-46.6	0	-46	1.06924	-46	0	-46.6	0.611425	-46.6	0	-46.3	0.450195	-46.3	0			-46.2	-0.25293	-45.4	-0.0667479	-45.4	0	-45.7	-0.181519	-45.7	0	-45.6	-0.298535	-45.6	0	-45.8	-0.116992	-45.8	0	-45.4	-0.547949	-45.4	0
	-45.8	-1.11304	0.59043	-45	0	-45.6	0.367334	-45.6	0	-45	1.09312	-45	0	-45.6	0.643701	-45.6	0	-45.3	0.370239	-45.3	0			-45.2	-0.213135	-44.4	0.0145018	-44.4	0	-44.7	-0.213989	-44.7	0	-44.6	-0.628467	-44.6	0	-44.8	-0.372998	-44.8	0	-44.4	-0.660547	-44.4	0
	-44.8	-1.04785	0.444874	-44	0	-44.6	0.41963	-44.6	0	-44	0.806691	-44	0	-44.6	0.534864	-44.6	0	-44.3	0.363037	-44.3	0			-44.2	-0.25293	-43.4	0.0478998	-43.4	0	-43.7	0.0129395	-43.7	0	-43.6	-0.0680178	-43.6	0	-43.8	0.00917986	-43.8	0	-43.4	-0.52168	-43.4	0
	-43.8	-0.733887	0.367235	-43	0	-43.6	0.150585	-43.6	0	-43	0.914599	-43	0	-43.6	0.312695	-43.6	0	-43.3	0.319092	-43.3	0			-43.2	-0.373535	-42.4	-0.0977528	-42.4	0	-42.7	-0.129272	-42.7	0	-42.6	-0.350781	-42.6	0	-42.8	-0.122852	-42.8	0	-42.4	-0.62705	-42.4	0
	-42.8	-0.915527	0.726025	-42	0	-42.6	0.37749	-42.6	0	-42	0.919873	-42	0	-42.6	0.434619	-42.6	0	-42.3	0.463013	-42.3	0			-42.2	-0.126221	-41.4	0.0298334	-41.4	0	-41.7	-0.18811	-41.7	0	-41.6	-0.2521	-41.6	0	-41.8	-0.117529	-41.8	0	-41.4	-0.55879	-41.4	0
	-41.8	-1.00366	0.666505	-41	0	-41.6	0.498047	-41.6	0	-41	0.868653	-41	0	-41.6	0.561036	-41.6	0	-41.3	0.313721	-41.3	0			-41.2	-0.250488	-40.4	0.0554197	-40.4	0	-40.7	0.0484619	-40.7	0	-40.6	-0.11499	-40.6	0	-40.8	-0.127197	-40.8	0	-40.4	-0.47168	-40.4	0
	-40.8	-0.840088	0.664502	-40	0	-40.6	0.227344	-40.6	0	-40	0.821973	-40	0	-40.6	0.635547	-40.6	0	-40.3	0.435791	-40.3	0			-40.2	-0.310303	-39.4	-0.0775875	-39.4	0	-39.7	0.12915	-39.7	0	-39.6	-0.122949	-39.6	0	-39.8	-0.216162	-39.8	0	-39.4	-0.587841	-39.4	0
	-39.8	-0.804932	0.617968	-39	0	-39.6	0.361523	-39.6	0	-39	0.883593	-39	0	-39.6	0.45454	-39.6	0	-39.3	0.349854	-39.3	0			-39.2	-0.22583	-38.4	-0.250975	-38.4	0	-38.7	-0.134155	-38.7	0	-38.6	-0.341552	-38.6	0	-38.8	-0.219483	-38.8	0	-38.4	-0.595946	-38.4	0
	-38.8	-1.01831	0.797559	-38	0	-38.6	0.444141	-38.6	0	-38	1.12104	-38	0	-38.6	0.472705	-38.6	0	-38.3	0.441528	-38.3	0			-38.2	0.0366211	-37.4	-0.0201672	-37.4	0	-37.7	-0.0880127	-37.7	0	-37.6	-0.240284	-37.6	0	-37.8	-0.293896	-37.8	0	-37.4	-0.293849	-37.4	0
	-37.8	-1.00146	0.726564	-37	0	-37.6	0.771241	-37.6	0	-37	1.06128	-37	0	-37.6	0.704835	-37.6	0	-37.3	0.536987	-37.3	0			-37.2	-0.218018	-36.4	-0.0747543	-36.4	0	-36.7	0.0367432	-36.7	0	-36.6	-0.0740717	-36.6	0	-36.8	-0.0355474	-36.8	0	-36.4	-0.507616	-36.4	0
	-36.8	-0.743896	0.553514	-36	0	-36.6	0.177196	-36.6	0	-36	0.946825	-36	0	-36.6	0.6208	-36.6	0	-36.3	0.643555	-36.3	0			-36.2	0.128418	-35.4	-0.254493	-35.4	0	-35.7	-0.311401	-35.7	0	-35.6	-0.182569	-35.6	0	-35.8	-0.533496	-35.8	0	-35.4	-0.693946	-35.4	0
	-35.8	-1.09644	0.520557	-35	0	-35.6	0.458936	-35.6	0	-35	1.07402	-35	0	-35.6	0.424268	-35.6	0	-35.3	0.345703	-35.3	0			-35.2	-0.0661621	-34.4	-0.340186	-34.4	0	-34.7	-0.482666	-34.7	0	-34.6	-0.353223	-34.6	0	-34.8	-0.396533	-34.8	0	-34.4	-0.669775	-34.4	0
	-34.8	-1.03882	0.490478	-34	0	-34.6	0.461181	-34.6	0	-34	1.00171	-34	0	-34.6	0.347656	-34.6	0	-34.3	0.311157	-34.3	0			-34.2	-0.0837402	-33.4	-0.109474	-33.4	0	-33.7	-0.235718	-33.7	0	-33.6	-0.195752	-33.6	0	-33.8	-0.505664	-33.8	0	-33.4	-0.373146	-33.4	0
	-33.8	-1.13037	0.574951	-33	0	-33.6	0.529297	-33.6	0	-33	0.97583	-33	0	-33.6	0.489502	-33.6	0	-33.3	0.371948	-33.3	0			-33.2	-0.305176	-32.4	-0.0770016	-32.4	0	-32.7	-0.131714	-32.7	0	-32.6	-0.309033	-32.6	0	-32.8	-0.568897	-32.8	0	-32.4	-0.356054	-32.4	0
	-32.8	-1.11206	0.522412	-32	0	-32.6	0.727344	-32.6	0	-32	0.959912	-32	0	-32.6	0.656787	-32.6	0	-32.3	0.491211	-32.3	0			-32.2	-0.223877	-31.4	-0.301904	-31.4	0	-31.7	-0.235596	-31.7	0	-31.6	-0.263232	-31.6	0	-31.8	-0.414746	-31.8	0	-31.4	-0.587548	-31.4	0
	-31.8	-1.05493	0.454981	-31	0	-31.6	0.587744	-31.6	0	-31	0.921289	-31	0	-31.6	0.714209	-31.6	0	-31.3	0.405151	-31.3	0			-31.2	-0.140381	-30.4	0.0168447	-30.4	0	-30.7	0.00463867	-30.7	0	-30.6	-0.333496	-30.6	0	-30.8	-0.435302	-30.8	0	-30.4	-0.156983	-30.4	0
	-30.8	-1.03223	0.36382	-30	0	-30.6	0.449171	-30.6	0	-30	0.807667	-30	0	-30.6	0.721876	-30.6	0	-30.3	0.325806	-30.3	0			-30.2	-0.357666	-29.4	0.304687	-29.4	0	-29.7	0.0784912	-29.7	0	-29.6	-0.1521	-29.6	0	-29.8	-0.317871	-29.8	0	-29.4	-0.372559	-29.4	0
	-29.8	-0.756104	0.42119	-29	0	-29.6	0.199413	-29.6	0	-29	0.800096	-29	0	-29.6	0.522411	-29.6	0	-29.3	0.23999	-29.3	0			-29.2	-0.383301	-28.4	-0.0393064	-28.4	0	-28.7	-0.0969238	-28.7	0	-28.6	-0.166992	-28.6	0	-28.8	-0.450195	-28.8	0	-28.4	-0.588623	-28.4	0
	-28.8	-1.03784	0.358156	-28	0	-28.6	0.354493	-28.6	0	-28	0.68799	-28	0	-28.6	0.506104	-28.6	0	-28.3	0.0950928	-28.3	0			-28.2	-0.327148	-27.4	0.01289	-27.4	0	-27.7	-0.209839	-27.7	0	-27.6	-0.403174	-27.6	0	-27.8	-0.418603	-27.8	0	-27.4	-0.199512	-27.4	0
	-27.8	-0.750977	0.317531	-27	0	-27.6	0.465675	-27.6	0	-27	0.567287	-27	0	-27.6	0.484474	-27.6	0	-27.3	0.0549316	-27.3	0			-27.2	-0.468994	-26.4	0.0122572	-26.4	0	-26.7	0.0449219	-26.7	0	-26.6	-0.0741206	-26.6	0	-26.8	-0.137061	-26.8	0	-26.4	-0.13911	-26.4	0
	-26.8	-0.426758	0.380372	-26	0	-26.6	0.261963	-26.6	0	-26	0.556397	-26	0	-26.6	0.292969	-26.6	0	-26.3	0.215942	-26.3	0			-26.2	-0.167236	-25.4	0.184522	-25.4	0	-25.7	-0.0162354	-25.7	0	-25.6	-0.135351	-25.6	0	-25.8	-0.33584	-25.8	0	-25.4	0.0026371	-25.4	0
	-25.8	-0.303467	0.268554	-25	0	-25.6	0.233154	-25.6	0	-25	0.611084	-25	0	-25.6	0.186279	-25.6	0	-25.3	0.341309	-25.3	0			-25.2	-0.0844727	-24.4	-0.116112	-24.4	0	-24.7	-0.286255	-24.7	0	-24.6	-0.164843	-24.6	0	-24.8	-0.450147	-24.8	0	-24.4	-0.517723	-24.4	0
	-24.8	-0.415771	0.129003	-24	0	-24.6	0.00185481	-24.6	0	-24	0.602392	-24	0	-24.6	0.202783	-24.6	0	-24.3	0.283936	-24.3	0			-24.2	0.232178	-23.4	-0.279543	-23.4	0	-23.7	-0.436279	-23.7	0	-23.6	-0.36792	-23.6	0	-23.8	-0.593017	-23.8	0	-23.4	-0.541505	-23.4	0
	-23.8	-0.632568	0.217919	-23	0	-23.6	0.19663	-23.6	0	-23	0.686425	-23	0	-23.6	0.273046	-23.6	0	-23.3	0.203369	-23.3	0			-23.2	-0.0974121	-22.4	-0.320314	-22.4	0	-22.7	-0.411133	-22.7	0	-22.6	-0.267579	-22.6	0	-22.8	-0.401855	-22.8	0	-22.4	-0.35132	-22.4	0
	-22.8	-0.808838	0.136036	-22	0	-22.6	0.0429208	-22.6	0	-22	0.226613	-22	0	-22.6	0.0875986	-22.6	0	-22.3	0.0385742	-22.3	0			-22.2	-0.387939	-21.4	0.0636722	-21.4	0	-21.7	-0.0383301	-21.7	0	-21.6	-0.15293	-21.6	0	-21.8	-0.25625	-21.8	0	-21.4	-0.25542	-21.4	0
	-21.8	-0.521729	0.282911	-21	0	-21.6	0.0200687	-21.6	0	-21	0.293165	-21	0	-21.6	0.0364262	-21.6	0	-21.3	0.104004	-21.3	0			-21.2	-0.303955	-20.4	0.0912601	-20.4	0	-20.7	-0.131226	-20.7	0	-20.6	-0.129248	-20.6	0	-20.8	-0.222803	-20.8	0	-20.4	-0.0662106	-20.4	0
	-20.8	-0.401123	0.173585	-20	0	-20.6	0.129639	-20.6	0	-20	0.254883	-20	0	-20.6	0.247315	-20.6	0	-20.3	0.135742	-20.3	0			-20.2	-0.223633	-19.4	0.0244635	-19.4	0	-19.7	-0.183716	-19.7	0	-19.6	0.00620139	-19.6	0	-19.8	-0.15586	-19.8	0	-19.4	-0.109081	-19.4	0
	-19.8	-0.281494	0.146338	-19	0	-19.6	0.324121	-19.6	0	-19	0.347265	-19	0	-19.6	0.175439	-19.6	0	-19.3	0.22522	-19.3	0			-19.2	-0.0817871	-18.4	0.116992	-18.4	0	-18.7	-0.122314	-18.7	0	-18.6	-0.106592	-18.6	0	-18.8	-0.184668	-18.8	0	-18.4	-0.0397461	-18.4	0
	-18.8	-0.32373	0.240137	-18	0	-18.6	0.0174319	-18.6	0	-18	0.161768	-18	0	-18.6	0.31919	-18.6	0	-18.3	0.275757	-18.3	0			-18.2	-0.0754395	-17.4	-0.154199	-17.4	0	-17.7	-0.110352	-17.7	0	-17.6	-0.317431	-17.6	0	-17.8	-0.112256	-17.8	0	-17.4	-0.145654	-17.4	0
	-17.8	-0.225342	0.200684	-17	0	-17.6	0.23584	-17.6	0	-17	-0.00463843	-17	0	-17.6	0.358399	-17.6	0	-17.3	-0.0150146	-17.3	0			-17.2	0.0495605	-16.4	-0.0836917	-16.4	0	-16.7	-0.276489	-16.7	0	-16.6	-0.195703	-16.6	0	-16.8	-0.0220702	-16.8	0	-16.4	-0.154737	-16.4	0
	-16.8	-0.172852	0.0794922	-16	0	-16.6	0.0586914	-16.6	0	-16	0.144678	-16	0	-16.6	0.307227	-16.6	0	-16.3	0.137817	-16.3	0			-16.2	-0.00878906	-15.4	-0.23413	-15.4	0	-15.7	-0.203369	-15.7	0	-15.6	-0.234375	-15.6	0	-15.8	-0.0788576	-15.8	0	-15.4	-0.0681148	-15.4	0
	-15.8	-0.159912	0.141944	-15	0	-15.6	0.0265138	-15.6	0	-15	0.0721193	-15	0	-15.6	0.158838	-15.6	0	-15.3	0.0831299	-15.3	0			-15.2	0.0791016	-14.4	-0.0267088	-14.4	0	-14.7	-0.225952	-14.7	0	-14.6	-0.285107	-14.6	0	-14.8	-0.179492	-14.8	0	-14.4	-0.189795	-14.4	0
	-14.8	-0.116699	-0.0677244	-14	0	-14.6	0.0972658	-14.6	0	-14	-0.0137694	-14	0	-14.6	0.186621	-14.6	0	-14.3	0.182983	-14.3	0			-14.2	0.114014	-13.4	0.000487739	-13.4	0	-13.7	-0.0865479	-13.7	0	-13.6	-0.341309	-13.6	0	-13.8	-0.0468748	-13.8	0	-13.4	0.002685	-13.4	0
	-13.8	-0.0769043	0.0854003	-13	0	-13.6	-0.098584	-13.6	0	-13	-0.0569337	-13	0	-13.6	0.179004	-13.6	0	-13.3	0.0688477	-13.3	0			-13.2	-0.00439453	-12.4	-0.000390589	-12.4	0	-12.7	-0.0644531	-12.7	0	-12.6	-0.156787	-12.6	0	-12.8	-0.125928	-12.8	0	-12.4	0.0469727	-12.4	0
	-12.8	-0.095459	-0.0263171	-12	0	-12.6	-0.107958	-12.6	0	-12	-0.1833	-12	0	-12.6	0.136671	-12.6	0	-12.3	-0.0218506	-12.3	0			-12.2	0.00341797	-11.4	-0.0766111	-11.4	0	-11.7	-0.155273	-11.7	0	-11.6	-0.270654	-11.6	0	-11.8	-0.0784669	-11.8	0	-11.4	-0.0814939	-11.4	0
	-11.8	0.170898	-0.0510262	-11	0	-11.6	-0.0249029	-11.6	0	-11	0.0273429	-11	0	-11.6	-0.0939947	-11.6	0	-11.3	-0.149414	-11.3	0			-11.2	0.0537109	-10.4	0.139208	-10.4	0	-10.7	0.0544434	-10.7	0	-10.6	-0.0479984	-10.6	0	-10.8	0.144678	-10.8	0	-10.4	0.199755	-10.4	0
	-10.8	-0.00488281	0.0196778	-10	0	-10.6	-0.00283201	-10.6	0	-10	0.125635	-10	0	-10.6	0.028418	-10.6	0	-10.3	-0.0941162	-10.3	0			-10.2	-0.186523	-9.4	-0.0289534	-9.4	0	-9.7	-0.0704346	-9.7	0	-9.6	0.0500006	-9.6	0	-9.8	-0.0255865	-9.8	0	-9.4	-0.0538557	-9.4	0
	-9.8	0.00317383	-0.00873926	-9	0	-9.6	-0.0359369	-9.6	0	-9	-0.051708	-9	0	-9.6	0.14961	-9.6	0	-9.3	-0.253418	-9.3	0			-9.2	0.191162	-8.4	-0.151661	-8.4	0	-8.7	0.144897	-8.7	0	-8.6	0.174707	-8.6	0	-8.8	-0.00600563	-8.8	0	-8.4	-0.0195808	-8.4	0
	-8.8	0.2146	0.0773432	-8	0	-8.6	-0.138623	-8.6	0	-8	0.0724604	-8	0	-8.6	0.0403317	-8.6	0	-8.3	-0.216309	-8.3	0			-8.2	0.0444336	-7.4	0.156837	-7.4	0	-7.7	0.180054	-7.7	0	-7.6	0.340039	-7.6	0	-7.8	0.125537	-7.8	0	-7.4	0.0955574	-7.4	0
	-7.8	0.103271	0.0628908	-7	0	-7.6	0.258399	-7.6	0	-7	0.0621584	-7	0	-7.6	-0.00722644	-7.6	0	-7.3	0.355957	-7.3	0			-7.2	0.217041	-6.4	0.0603497	-6.4	0	-6.7	0.0877686	-6.7	0	-6.6	0.27329	-6.6	0	-6.8	0.0411627	-6.8	0	-6.4	-0.0519549	-6.4	0
	-6.8	0.141846	-0.149269	-6	0	-6.6	-0.0716805	-6.6	0	-6	-0.0940931	-6	0	-6.6	-0.119288	-6.6	0	-6.3	0.00744629	-6.3	0			-6.2	-0.180664	-5.4	0.0984368	-5.4	0	-5.7	0.154907	-5.7	0	-5.6	0.298926	-5.6	0	-5.8	0.167627	-5.8	0	-5.4	0.0562005	-5.4	0
	-5.8	-0.135742	-0.0925296	-5	0	-5.6	0.102295	-5.6	0	-5	0.0319821	-5	0	-5.6	-0.278076	-5.6	0	-5.3	0.0158691	-5.3	0			-5.2	-0.331787	-4.4	0.106738	-4.4	0	-4.7	0.235107	-4.7	0	-4.6	0.268652	-4.6	0	-4.8	0.187402	-4.8	0	-4.4	0.364306	-4.4	0
	-4.8	-0.204102	0.065918	-4	0	-4.6	0.0395508	-4.6	0	-4	-0.0402832	-4	0	-4.6	-0.204834	-4.6	0	-4.3	-0.052124	-4.3	0			-4.2	-0.427979	-3.4	0.104932	-3.4	0	-3.7	0.288574	-3.7	0	-3.6	0.251856	-3.6	0	-3.8	0.253516	-3.8	0	-3.4	-0.0176268	-3.4	0
	-3.8	-0.202881	0.548621	-3	0	-3.6	0.431828	-3.6	0	-3	0.949744	-3	0	-3.6	0.35883	-3.6	0	-3.3	1.31018	-3.3	0			-3.2	-0.387939	-2.4	-0.641713	-2.4	0	-2.7	-0.121338	-2.7	0	-2.6	-0.61812	-2.6	0	-2.8	-0.611861	-2.8	0	-2.4	-2.10656	-2.4	0
	-2.8	-2.80762	-0.79635	-2	0	-2.6	-0.118465	-2.6	0	-2	0.419226	-2	0	-2.6	-0.18658	-2.6	0	-2.3	-1.25171	-2.3	0			-2.2	-3.49146	-1.4	-0.552438	-1.4	0	-1.7	-0.427612	-1.7	0	-1.6	-0.805321	-1.6	0	-1.8	-1.41514	-1.8	0	-1.4	-1.71064	-1.4	0
	-1.8	-5.47949	-0.444761	-1	0	-1.6	0.33248	-1.6	0	-1	-0.284117	-1	0	-1.6	0.59542	-1.6	0	-1.3	-0.560913	-1.3	0			-1.2	-2.86377	-0.400002	1.10909	-0.400002	0	-0.699997	0.993164	-0.699997	0	-0.599998	1.01284	-0.599998	0	-0.799995	0.46909	-0.799995	0	-0.400002	-1.37456	-0.400002	0
	-0.799995	-2.35913	5.76641	0	0	-0.599998	2.7611	-0.599998	0	0	4.17339	0	0	-0.599998	3.35021	-0.599998	0	-0.299995	5.93921	-0.299995	0			-0.199997	-1.86182	0.599998	1.94443	0.599998	-1.71183	0.300003	-3.44324	0.300003	-4.13798	0.400002	-8.24704	0.400002	-7.45363	0.200005	-9.96512	0.200005	-16.3815	0.599998	-37.7397	0.599998	-26.7223
	0.200005	-13.0984	9.63689	1	0.57761	0.400002	-4.19325	0.400002	-2.79882	1	-4.39363	1	-3.03217	0.400002	-15.85	0.400002	-6.61529	0.700005	-19.8682	0.700005	-7.2037			0.800003	-13.5896	1.6	-0.262746	1.6	-1.20075	1.3	-15.6023	1.3	-2.99574	1.4	-24.2271	1.4	-5.25397	1.2	-34.4835	1.2	-11.6469	1.6	-50.0796	1.6	-18.5955
	1.2	-40.1453	7.87123	2	0.625267	1.4	-19.1878	1.4	-2.70345	2	-8.7274	2	-2.84159	1.4	-39.0411	1.4	-6.2339	1.7	-54.2764	1.7	-6.44162			1.8	-14.0037	2.6	1.32098	2.6	-0.848156	2.3	-9.08337	2.3	-2.20802	2.4	-13.6613	2.4	-3.7382	2.2	-22.586	2.2	-8.38942	2.6	-23.327	2.6	-13.0214
	2.2	-30.7332	5.91457	3	0.672872	2.4	-12.807	2.4	-2.60818	3	-4.02024	3	-2.65124	2.4	-23.2597	2.4	-5.85307	2.7	-30.0856	2.7	-5.68097			2.8	-6.49072	3.6	0.500994	3.6	-0.604908	3.3	-4.1261	3.3	-1.6648	3.4	-6.32812	3.4	-2.69371	3.2	-10.6528	3.2	-6.1482	3.6	-11.1326	3.6	-9.19825
	3.2	-15.1597	3.1575	4	0.720424	3.4	-7.48704	3.4	-2.51303	4	-3.18844	4	-2.46114	3.4	-14.9885	3.4	-5.47279	3.7	-20.3237	3.7	-4.92174			3.8	-2.64185	4.6	0.260113	4.6	-0.437093	4.3	-1.81104	4.3	-1.29018	4.4	-2.84795	4.4	-1.97396	4.2	-5.2502	4.2	-4.6062	4.6	-5.43618	4.6	-6.57602
	4.2	-8.07959	2.14953	5	0.767923	4.4	-4.82187	4.4	-2.41799	5	-2.68397	5	-2.27127	4.4	-10.6961	4.4	-5.09307	4.7	-15.276	4.7	-4.16392			4.8	-1.52319	5.6	0.26929	5.6	-0.321291	5.3	-0.994141	5.3	-1.03183	5.4	-1.38379	5.4	-1.478	5.2	-2.71851	5.2	-3.54529	5.6	-2.97216	5.6	-4.7775
	5.2	-5.15308	1.72984	6	0.81537	5.4	-3.48715	5.4	-2.32305	6	-1.98427	6	-2.08164	5.4	-8.40781	5.4	-4.7139	5.7	-12.1553	5.7	-3.40753			5.8	-0.842041	6.6	0.139992	6.6	-0.241409	6.3	-0.617432	6.3	-0.853673	6.4	-0.850878	6.4	-1.13624	6.2	-1.55073	6.2	-2.81537	6.6	-1.78799	6.6	-3.54394
	6.2	-4.08569	1.5187	7	0.862764	6.4	-2.60513	6.4	-2.22823	7	-1.70615	7	-1.89225	6.4	-6.88149	6.4	-4.33529	6.7	-10.0171	6.7	-2.65254			6.8	-0.492432	7.6	0.14795	7.6	-0.186306	7.3	-0.239746	7.3	-0.73078	7.4	-0.583008	7.4	-0.900734	7.2	-0.989502	7.2	-2.31317	7.6	-1.08716	7.6	-2.69787
	7.2	-3.47095	1.5836	8	0.910106	7.4	-2.17881	7.4	-2.13352	8	-1.32656	8	-1.7031	7.4	-6.01499	7.4	-3.95723	7.7	-8.51184	7.7	-1.89897			7.8	-0.33374	8.6	0.374414	8.6	-0.148294	8.3	-0.207642	8.3	-0.646039	8.4	-0.255078	8.4	-0.738452	8.2	-0.772754	8.2	-1.96765	8.6	-0.773535	8.6	-2.11758
	8.2	-3.20801	1.53672	9	0.957396	8.4	-1.973	8.4	-2.03891	9	-1.1354	9	-1.51419	8.4	-5.39561	8.4	-3.57973	8.7	-7.1106	8.7	-1.14682			8.8	-0.379395	9.6	0.264112	9.6	-0.122074	9.3	-0.220947	9.3	-0.587607	9.4	-0.0223141	9.4	-0.626599	9.2	-0.627344	9.2	-1.72994	9.6	-0.560106	9.6	-1.71958
	9.2	-2.99756	1.36118	10	1.00463	9.4	-1.63535	9.4	-1.94442	10	-0.829247	10	-1.32551	9.4	-4.6915	9.4	-3.20277	9.7	-5.93176	9.7	-0.396065			9.8	-0.158691	10.6	0.340868	10.6	-0.103987	10.3	-0.213257	10.3	-0.547315	10.4	0.224707	10.4	-0.549532	10.2	-0.326025	10.2	-1.56638	10.6	-0.167188	10.6	-1.4466
	10.2	-2.87866	1.42564	11	1.05182	10.4	-1.44199	10.4	-1.85003	11	-0.849023	11	-1.13707	10.4	-4.24595	10.4	-2.82637	10.7	-4.9386	10.7	0.353277			10.8	-0.343994	11.6	0.356738	11.6	-0.0915099	11.3	0.00415039	11.3	-0.519532	11.4	0.222022	11.4	-0.496432	11.2	-0.0425782	11.2	-1.45383	11.6	0.0999025	11.6	-1.25938
	11.2	-2.70605	1.49985	12	1.09895	11.4	-1.32798	11.4	-1.75576	12	-0.448144	12	-0.948871	11.4	-3.89023	11.4	-2.45052	11.7	-3.83875	11.7	1.10121			11.8	-0.315674	12.6	0.510254	12.6	-0.0829032	12.3	0.170776	12.3	-0.500375	12.4	0.30835	12.4	-0.459846	12.2	0.0190431	12.2	-1.3764	12.6	0.305664	12.6	-1.13096
	12.2	-2.69946	1.40723	13	1.14603	12.4	-1.13892	12.4	-1.66159	13	-0.551513	13	-0.760907	12.4	-3.34521	12.4	-2.07522	12.7	-2.95239	12.7	1.84775			12.8	-0.375488	13.6	0.418213	13.6	-0.0769663	13.3	0.154907	13.3	-0.487165	13.4	0.442383	13.4	-0.434638	13.2	0.0341795	13.2	-1.32313	13.6	0.258546	13.6	-1.04286
	13.2	-2.47729	1.25991	14	1.19306	13.4	-1.14492	13.4	-1.56753	14	-0.274512	14	-0.57318	13.4	-3.048	13.4	-1.70047	13.7	-1.8147	13.7	2.59288			13.8	-0.242432	14.6	0.381788	14.6	-0.0728709	14.3	-0.000732422	14.3	-0.478056	14.4	0.295069	14.4	-0.417269	14.2	-0.0433596	14.2	-1.28649	14.6	0.216993	14.6	-0.982449
	14.2	-2.48267	1.28232	15	1.24004	14.4	-1.01963	14.4	-1.47358	15	-0.191552	15	-0.38569	14.4	-2.67319	14.4	-1.32627	14.7	-0.922729	14.7	3.33661			14.8	-0.107178	15.6	0.319141	15.6	-0.0700458	15.3	-0.0454102	15.3	-0.471775	15.4	0.285742	15.4	-0.405302	15.2	-0.276465	15.2	-1.26128	15.6	0.0205569	15.6	-0.941016
	15.2	-2.41748	1.29038	16	1.28696	15.4	-1.09263	15.4	-1.37974	16	0.0770018	16	-0.198436	15.4	-2.3563	15.4	-0.952621	15.7	0.0183105	15.7	4.07894			15.8	-0.0568848	16.6	0.34873	16.6	-0.068097	16.3	-0.0045166	16.3	-0.467444	16.4	0.251172	16.4	-0.397057	16.2	-0.185254	16.2	-1.24394	16.6	0.251562	16.6	-0.912602
	16.2	-2.43652	1.21157	17	1.33384	16.4	-1.02651	16.4	-1.28601	17	0.24087	17	-0.0114175	16.4	-1.73574	16.4	-0.579516	16.7	0.944702	16.7	4.81987			16.8	-0.0673828	17.6	0.168165	17.6	-0.0667528	17.3	0.0761719	17.3	-0.464458	17.4	0.15835	17.4	-0.391376	17.2	-0.274072	17.2	-1.23201	17.6	0.129835	17.6	-0.893116
	17.2	-2.31616	1.20649	18	1.38066	17.4	-1.07637	17.4	-1.19239	18	0.216993	18	0.175365	17.4	-1.42549	17.4	-0.20696	17.7	1.72742	17.7	5.55941			17.8	0.0678711	18.6	-0.0709463	18.6	-0.0658255	18.3	-0.0987549	18.3	-0.462399	18.4	-0.0212888	18.4	-0.387462	18.2	-0.455274	18.2	-1.2238	18.6	-0.175439	18.6	-0.879753
	18.2	-2.15771	1.3248	19	1.42743	18.4	-1.2042	18.4	-1.09887	19	0.527441	19	0.361912	18.4	-1.20615	18.4	0.165051	18.7	2.72534	18.7	6.29755			18.8	0.272217	19.6	-0.217236	19.6	-0.0651858	19.3	-0.271484	19.3	-0.460979	19.4	0.0293946	19.4	-0.384765	19.2	-0.347266	19.2	-1.21816	19.6	-0.135937	19.6	-0.870589
	19.2	-2.23535	1.41113	20	1.47414	19.4	-0.933105	19.4	-1.00546	20	0.832764	20	0.548224	19.4	-0.697754	19.4	0.536515	19.7	3.63757	19.7	7.03431			19.8	0.32251	20.6	-0.252197	20.6	-0.0647445	20.3	-0.274658	20.3	-0.46	20.4	-0.119873	20.4	-0.382906	20.2	-0.271729	20.2	-1.21427	20.6	-0.1604	20.6	-0.864304
	20.2	-2.22437	1.51103	21	1.52081	20.4	-0.774219	20.4	-0.912166	21	1.02373	21	0.734301	20.4	-0.312549	20.4	0.907434	20.7	4.70239	20.7	7.76967			20.8	0.364014	21.6	-0.0655279	21.6	-0.0644402	21.3	-0.367188	21.3	-0.459324	21.4	0.0835447	21.4	-0.381626	21.2	-0.429492	21.2	-1.2116	21.6	0.0382318	21.6	-0.859994
	21.2	-2.31812	1.49058	22	1.56742	21.4	-0.619482	21.4	-0.818975	22	1.15342	22	0.920143	21.4	0.0528812	21.4	1.27781	21.7	5.64624	21.7	8.50365			21.8	0.234131	22.6	-0.194189	22.6	-0.0642302	22.3	-0.0953369	22.3	-0.458859	22.4	-0.102978	22.4	-0.380744	22.2	-0.264453	22.2	-1.20976	22.6	0.152002	22.6	-0.857038
	22.2	-2.15894	1.53931	23	1.61399	22.4	-0.684326	22.4	-0.725893	23	1.33301	23	1.10575	22.4	0.248535	22.4	1.64764	22.7	6.28027	22.7	9.23624			22.8	0.31543	23.6	-0.255908	23.6	-0.0640854	23.3	-0.216187	23.3	-0.458538	23.4	-0.00351548	23.4	-0.380136	23.2	-0.421045	23.2	-1.2085	23.6	-0.0559566	23.6	-0.855011
	23.2	-2.09546	1.65757	24	1.6605	23.4	-0.555274	23.4	-0.632918	24	1.44004	24	1.29112	23.4	0.645166	23.4	2.01693	23.7	7.18713	23.7	9.96744			23.8	0.412842	24.6	-0.272607	24.6	-0.0639855	24.3	-0.306152	24.3	-0.458317	24.4	-0.131152	24.4	-0.379717	24.2	-0.500928	24.2	-1.20763	24.6	-0.167138	24.6	-0.853621
	24.2	-2.1377	1.55024	25	1.70696	24.4	-0.138867	24.4	-0.540051	25	1.69429	25	1.47626	24.4	1.13652	24.4	2.38567	24.7	8.31653	24.7	10.6973			24.8	0.523193	25.6	-0.179785	25.6	-0.0639165	25.3	-0.408203	25.3	-0.458164	25.4	-0.184766	25.4	-0.379429	25.2	-0.616016	25.2	-1.20703	25.6	-0.245459	25.6	-0.852668
	25.2	-2.15259	1.69961	26	1.75336	25.4	-0.0965819	25.4	-0.447291	26	1.95718	26	1.66117	25.4	1.67417	25.4	2.75387	25.7	9.34033	25.7	11.4257			25.8	0.556885	26.6	-0.187939	26.6	-0.063869	26.3	-0.500122	26.3	-0.458059	26.4	-0.230615	26.4	-0.37923	26.2	-0.681983	26.2	-1.20662	26.6	-0.336865	26.6	-0.852014
	26.2	-2.13843	1.62529	27	1.79972	26.4	-0.148974	26.4	-0.354639	27	1.87871	27	1.84584	26.4	2.07319	26.4	3.12153	26.7	10.0548	26.7	12.1528			26.8	0.676758	27.6	-0.294971	27.6	-0.0638362	27.3	-0.435913	27.3	-0.457986	27.4	-0.300391	27.4	-0.379093	27.2	-0.57998	27.2	-1.20634	27.6	-0.282032	27.6	-0.851566
	27.2	-1.9502	1.71836	28	1.84603	27.4	-0.197608	27.4	-0.262094	28	2.05625	28	2.03028	27.4	2.37368	27.4	3.48865	27.7	10.969	27.7	12.8785			27.8	0.608154	28.6	-0.395751	28.6	-0.0638136	28.3	-0.449707	28.3	-0.457936	28.4	-0.361084	28.4	-0.378999	28.2	-0.466553	28.2	-1.20614	28.6	-0.296875	28.6	-0.851258
	28.2	-2.04248	1.88818	29	1.89228	28.4	0.0886226	28.4	-0.169656	29	2.4331	29	2.21449	28.4	2.97949	28.4	3.85523	28.7	12.0206	28.7	13.6028			28.8	0.705811	29.6	-0.356445	29.6	-0.063798	29.3	-0.540649	29.3	-0.457902	29.4	-0.226563	29.4	-0.378934	29.2	-0.531006	29.2	-1.20601	29.6	-0.236572	29.6	-0.851047
	29.2	-2.18774	1.96294	30	1.93848	29.4	0.218701	29.4	-0.0773258	30	2.66338	30	2.39846	29.4	3.50947	29.4	4.22127	29.7	13.0007	29.7	14.3257			29.8	0.711914	30.6	-0.303418	30.6	-0.0637872	30.3	-0.527832	30.3	-0.457878	30.4	-0.214502	30.4	-0.378889	30.2	-0.618017	30.2	-1.20591	30.6	-0.227491	30.6	-0.850903
	30.2	-2.09595	1.97212	31	1.98464	30.4	0.239306	30.4	0.0148978	31	2.74922	31	2.5822	30.4	3.76836	30.4	4.58677	30.7	13.9386	30.7	15.0473			30.8	0.62793	31.6	-0.308301	31.6	-0.0637798	31.3	-0.498413	31.3	-0.457861	31.4	-0.142969	31.4	-0.378858	31.2	-0.680029	31.2	-1.20585	31.6	-0.09541	31.6	-0.850804
	31.2	-2.14014	2.18574	32	2.03074	31.4	0.371387	31.4	0.107015	32	2.98213	32	2.76571	31.4	4.16924	31.4	4.95173	31.7	15.0706	31.7	15.7675			31.8	0.664795	32.6	-0.514111	32.6	-0.0637747	32.3	-0.407227	32.3	-0.45785	32.4	-0.234033	32.4	-0.378837	32.2	-0.567969	32.2	-1.20581	32.6	-0.195996	32.6	-0.850735
	32.2	-2.06348	2.21572	33	2.07679	32.4	0.536719	32.4	0.199024	33	3.10073	33	2.94899	32.4	4.53452	32.4	5.31615	32.7	15.9224	32.7	16.4863			32.8	0.693115	33.6	-0.325489	33.6	-0.0637711	33.3	-0.435791	33.3	-0.457842	33.4	-0.0296388	33.4	-0.378822	33.2	-0.609765	33.2	-1.20578	33.6	-0.0845219	33.6	-0.850689
	33.2	-2.0249	2.37725	34	2.12278	33.4	0.662304	33.4	0.290928	34	3.42778	34	3.13204	33.4	5.09712	33.4	5.68004	33.7	17.0148	33.7	17.2038			33.8	0.591553	34.6	-0.153417	34.6	-0.0637687	34.3	-0.494263	34.3	-0.457837	34.4	-0.134228	34.4	-0.378812	34.2	-0.531543	34.2	-1.20576	34.6	0.0421392	34.6	-0.850657
	34.2	-2.19312	2.377	35	2.16873	34.4	0.812451	34.4	0.382725	35	3.52153	35	3.31485	34.4	5.65596	34.4	6.04339	34.7	17.9375	34.7	17.9198			34.8	0.714355	35.6	-0.31206	35.6	-0.063767	35.3	-0.52832	35.3	-0.457833	35.4	-0.110205	35.4	-0.378805	35.2	-0.602686	35.2	-1.20574	35.6	-0.226855	35.6	-0.850635
	35.2	-2.15015	2.34595	36	2.21463	35.4	0.959961	35.4	0.474415	36	3.86084	36	3.49744	35.4	5.9917	35.4	6.40621	35.7	18.8199	35.7	18.6346			35.8	0.749512	36.6	-0.561523	36.6	-0.0637659	36.3	-0.638794	36.3	-0.457831	36.4	-0.385254	36.4	-0.3788	36.2	-0.73169	36.2	-1.20573	36.6	-0.258789	36.6	-0.85062
	36.2	-2.25879	2.45347	37	2.26048	36.4	1.07437	36.4	0.565999	37	3.95786	37	3.67979	36.4	6.74038	36.4	6.76849	36.7	20.1113	36.7	19.348			36.8	0.858154	37.6	-0.4646	37.6	-0.0637651	37.3	-0.716675	37.3	-0.457829	37.4	-0.31958	37.4	-0.378797	37.2	-0.845947	37.2	-1.20573	37.6	-0.182129	37.6	-0.85061
	37.2	-2.32178	2.50708	38	2.30627	37.4	1.28369	37.4	0.657477	38	4.04517	38	3.86191	37.4	7.23853	37.4	7.13023	37.7	21.2087	37.7	20.06			37.8	0.874023	38.6	-0.531153	38.6	-0.0637645	38.3	-0.683105	38.3	-0.457828	38.4	-0.266162	38.4	-0.378795	38.2	-0.791699	38.2	-1.20572	38.6	-0.308741	38.6	-0.850603
	38.2	-2.25342	2.45024	39	2.35202	38.4	1.19429	38.4	0.748849	39	4.33013	39	4.0438	38.4	7.72407	38.4	7.49144	38.7	21.9871	38.7	20.7706			38.8	0.78418	39.6	-0.365234	39.6	-0.0637641	39.3	-0.538452	39.3	-0.457827	39.4	-0.0996093	39.4	-0.378793	39.2	-0.810547	39.2	-1.20572	39.6	-0.151611	39.6	-0.850598
	39.2	-2.20068	2.5335	40	2.39771	39.4	1.37471	39.4	0.840115	40	4.54009	40	4.22547	39.4	8.05757	39.4	7.85212	39.7	22.8917	39.7	21.4799			39.8	0.804932	40.6	-0.509326	40.6	-0.0637639	40.3	-0.645264	40.3	-0.457826	40.4	-0.213477	40.4	-0.378792	40.2	-0.849512	40.2	-1.20572	40.6	-0.0557128	40.6	-0.850594
	40.2	-2.23218	2.73169	41	2.44335	40.4	1.42212	40.4	0.931275	41	4.83008	41	4.4069	40.4	8.46069	40.4	8.21227	40.7	23.8137	40.7	22.1879			40.8	0.820557	41.6	-0.533935	41.6	-0.0637637	41.3	-0.709717	41.3	-0.457826	41.4	-0.263184	41.4	-0.378791	41.2	-0.775879	41.2	-1.20571	41.6	-0.0517578	41.6	-0.850592
	41.2	-2.26636	2.84712	42	2.48895	41.4	1.48906	41.4	1.02233	42	5.19233	42	4.5881	41.4	9.07964	41.4	8.57188	41.7	24.8687	41.7	22.8945			41.8	0.837646	42.6	-0.390332	42.6	-0.0637636	42.3	-0.564209	42.3	-0.457826	42.4	-0.248438	42.4	-0.378791	42.2	-0.817725	42.2	-1.20571	42.6	-0.191846	42.6	-0.85059
	42.2	-2.3728	2.70845	43	2.53449	42.4	1.76397	42.4	1.11328	43	5.14619	43	4.76907	42.4	9.60625	42.4	8.93096	42.7	25.8915	42.7	23.5997			42.8	0.795166	43.6	-0.510058	43.6	-0.0637635	43.3	-0.713867	43.3	-0.457825	43.4	-0.413672	43.4	-0.37879	43.2	-0.645899	43.2	-1.20571	43.6	-0.133105	43.6	-0.850589
	43.2	-2.23389	2.88623	44	2.57998	43.4	1.72241	43.4	1.20412	44	5.39795	44	4.94982	43.4	9.82422	43.4	9.28951	43.7	26.5392	43.7	24.3036			43.8	0.93042	44.6	-0.572559	44.6	-0.0637634	44.3	-0.564331	44.3	-0.457825	44.4	-0.195166	44.4	-0.37879	44.2	-0.803613	44.2	-1.20571	44.6	-0.0330083	44.6	-0.850589
	44.2	-2.2229	2.7478	45	2.62542	44.4	1.84302	44.4	1.29486	45	5.69849	45	5.13033	44.4	10.377	44.4	9.64753	44.7	27.5986	44.7	25.0061			44.8	0.827637	45.6	-0.382666	45.6	-0.0637634	45.3	-0.568848	45.3	-0.457825	45.4	-0.135693	45.4	-0.37879	45.2	-0.700977	45.2	-1.20571	45.6	-0.116797	45.6	-0.850588
	45.2	-2.27905	2.9895	46	2.67082	45.4	2.03491	45.4	1.38549	46	5.90479	46	5.31062	45.4	10.9712	45.4	10.005	45.7	28.6116	45.7	25.7073			45.8	0.817383	46.6	-0.606299	46.6	-0.0637633	46.3	-0.589722	46.3	-0.457825	46.4	-0.12666	46.4	-0.37879	46.2	-0.905811	46.2	-1.20571	46.6	0.0238282	46.6	-0.850588
	46.2	-2.33032	3.10952	47	2.71616	46.4	2.12803	46.4	1.47602	47	6.0541	47	5.49068	46.4	11.4786	46.4	10.362	46.7	29.4526	46.7	26.4072			46.8	0.837646	47.6	-0.454053	47.6	-0.0637633	47.3	-0.635498	47.3	-0.457825	47.4	-0.111963	47.4	-0.37879	47.2	-0.855078	47.2	-1.20571	47.6	-0.0170413	47.6	-0.850588
	47.2	-2.32593	3.08164	48	2.76145	47.4	2.19937	47.4	1.56644	48	6.25986	48	5.67051	47.4	11.9108	47.4	10.7184	47.7	30.3901	47.7	27.1057			47.8	0.7854	48.6	-0.353857	48.6	-0.0637633	48.3	-0.600342	48.3	-0.457825	48.4	-0.258252	48.4	-0.37879	48.2	-0.898731	48.2	-1.20571	48.6	-0.0982417	48.6	-0.850587
	48.2	-2.28394	3.0521	49	2.80669	48.4	2.33657	48.4	1.65676	49	6.41733	49	5.85012	48.4	12.2787	48.4	11.0743	48.7	31.1892	48.7	27.8029			48.8	0.894775	49.6	-0.620995	49.6	-0.0637633	49.3	-0.81543	49.3	-0.457825	49.4	-0.427539	49.4	-0.37879	49.2	-1.0334	49.2	-1.20571	49.6	-0.339745	49.6	-0.850587
	49.2	-2.28589	3.07842	50	2.85188	49.4	2.52339	49.4	1.74697	50	6.45464	50	6.02949	49.4	12.7832	49.4	11.4297	49.7	32.1827	49.7	28.4987			49.8	1.10522	50.6	-0.431446	50.6	-0.0637633	50.3	-0.696533	50.3	-0.457825	50.4	-0.356299	50.4	-0.37879	50.2	-1.09097	50.2	-1.20571	50.6	-0.337696	50.6	-0.850587
	50.2	-2.23193	2.73272	51	2.89702	50.4	2.60078	50.4	1.83708	51	6.42485	51	6.20864	50.4	13.0612	50.4	11.7846	50.7	32.9684	50.7	29.1932			50.8	1.00366	51.6	-0.430176	51.6	-0.0637633	51.3	-0.724854	51.3	-0.457825	51.4	-0.326904	51.4	-0.37879	51.2	-1.10645	51.2	-1.20571	51.6	-0.338867	51.6	-0.850587
	51.2	-1.93628	2.97749	52	2.94211	51.4	2.48027	51.4	1.92709	52	6.73701	52	6.38756	51.4	13.4854	51.4	12.1389	51.7	33.875	51.7	29.8864			51.8	0.957275	52.6	-0.493554	52.6	-0.0637633	52.3	-0.71936	52.3	-0.457825	52.4	-0.430957	52.4	-0.37879	52.2	-1.15791	52.2	-1.20571	52.6	-0.343896	52.6	-0.850587
	52.2	-2.03784	3.09248	53	2.98715	52.4	2.5623	52.4	2.01698	53	6.94404	53	6.56626	52.4	14.0428	52.4	12.4927	52.7	34.8621	52.7	30.5782			52.8	1.04443	53.6	-0.324951	53.6	-0.0637633	53.3	-0.709229	53.3	-0.457825	53.4	-0.386963	53.4	-0.37879	53.2	-1.18042	53.2	-1.20571	53.6	-0.293946	53.6	-0.850587
	53.2	-2.1394	3.13076	54	3.03214	53.4	2.76597	53.4	2.10678	54	7.07119	54	6.74473	53.4	14.4261	53.4	12.846	53.7	35.8646	53.7	31.2687			53.8	0.995605	54.6	-0.343311	54.6	-0.0637633	54.3	-0.847168	54.3	-0.457825	54.4	-0.314307	54.4	-0.37879	54.2	-0.955225	54.2	-1.20571	54.6	-0.327197	54.6	-0.850587
	54.2	-2.01904	3.09238	55	3.07708	54.4	2.86611	54.4	2.19647	55	7.17563	55	6.92297	54.4	14.8935	54.4	13.1987	54.7	36.6934	54.7	31.9579			54.8	0.962402	55.6	-0.307519	55.6	-0.0637633	55.3	-0.729614	55.3	-0.457825	55.4	-0.269824	55.4	-0.37879	55.2	-1.09224	55.2	-1.20571	55.6	-0.385156	55.6	-0.850587
	55.2	-1.97949	3.14443	56	3.12197	55.4	2.90024	55.4	2.28606	56	7.5248	56	7.10098	55.4	15.3619	55.4	13.5509	55.7	37.5289	55.7	32.6458			55.8	1.05444	56.6	-0.28501	56.6	-0.0637633	56.3	-0.830078	56.3	-0.457825	56.4	-0.28584	56.4	-0.37879	56.2	-1.08452	56.2	-1.20571	56.6	-0.42002	56.6	-0.850587
	56.2	-1.99585	3.1957	57	3.16681	56.4	2.89487	56.4	2.37554	57	7.67886	57	7.27878	56.4	15.9566	56.4	13.9026	56.7	38.3501	56.7	33.3323			56.8	1.01001	57.6	-0.379492	57.6	-0.0637633	57.3	-0.835449	57.3	-0.457825	57.4	-0.26875	57.4	-0.37879	57.2	-1.12969	57.2	-1.20571	57.6	-0.444433	57.6	-0.850587
	57.2	-2.02319	3.5645	58	3.21161	57.4	2.93306	57.4	2.46492	58	7.95708	58	7.45634	57.4	16.5173	57.4	14.2538	57.7	39.3408	57.7	34.0175			57.8	1.05103	58.6	-0.351709	58.6	-0.0637633	58.3	-1.01111	58.3	-0.457825	58.4	-0.33916	58.4	-0.37879	58.2	-1.15278	58.2	-1.20571	58.6	-0.382959	58.6	-0.850587
	58.2	-2.19995	3.48857	59	3.25635	58.4	3.24141	58.4	2.55419	59	8.12774	59	7.63368	58.4	17.0053	58.4	14.6045	58.7	40.12	58.7	34.7014			58.8	1.06006	59.6	-0.340284	59.6	-0.0637633	59.3	-0.75708	59.3	-0.457825	59.4	-0.393946	59.4	-0.37879	59.2	-1.2252	59.2	-1.20571	59.6	-0.270215	59.6	-0.850587
	59.2	-2.13623	3.47935	60	3.30104	59.4	3.21572	59.4	2.64336	60	8.33482	60	7.8108	59.4	17.4936	59.4	14.9546	59.7	40.9834	59.7	35.3839			59.8	0.924805	60.6	-0.225684	60.6	-0.0637633	60.3	-0.650879	60.3	-0.457825	60.4	-0.193799	60.4	-0.37879	60.2	-0.911182	60.2	-1.20571	60.6	-0.128272	60.6	-0.850587
	60.2	-2.03076	3.3979	61	3.34568	60.4	3.10357	60.4	2.73243	61	8.32808	61	7.98769	60.4	17.9227	60.4	15.3043	60.7	41.6459	60.7	36.0652			60.8	0.919434	61.6	-0.198193	61.6	-0.0637633	61.3	-0.858276	61.3	-0.457825	61.4	-0.217432	61.4	-0.37879	61.2	-1.07017	61.2	-1.20571	61.6	-0.233594	61.6	-0.850587
	61.2	-1.83081	3.49687	62	3.39028	61.4	3.16084	61.4	2.8214	62	8.75981	62	8.16435	61.4	18.186	61.4	15.6534	61.7	42.5541	61.7	36.7451			61.8	0.948975	62.6	-0.220801	62.6	-0.0637633	62.3	-0.907104	62.3	-0.457825	62.4	-0.283887	62.4	-0.37879	62.2	-0.968311	62.2	-1.20571	62.6	-0.245215	62.6	-0.850587
	62.2	-2.03076	3.53374	63	3.43482	62.4	3.36519	62.4	2.91026	63	8.81499	63	8.34079	62.4	18.7719	62.4	16.002	62.7	43.5115	62.7	37.4237			62.8	0.97168	63.6	-0.366748	63.6	-0.0637633	63.3	-1.01636	63.3	-0.457825	63.4	-0.253515	63.4	-0.37879	63.2	-0.967676	63.2	-1.20571	63.6	-0.221728	63.6	-0.850587
	63.2	-1.96582	3.39995	64	3.47932	63.4	3.38325	63.4	2.99901	64	8.7105	64	8.51701	63.4	19.0407	63.4	16.35	63.7	44.3147	63.7	38.101			63.8	1.02881	64.6	-0.359814	64.6	-0.0637633	64.3	-1.09827	64.3	-0.457825	64.4	-0.349756	64.4	-0.37879	64.2	-1.23398	64.2	-1.20571	64.6	-0.458203	64.6	-0.850587
	64.2	-1.78857	3.38242	65	3.52376	64.4	3.39126	64.4	3.08767	65	9.14731	65	8.69301	64.4	19.3756	64.4	16.6976	64.7	45.1874	64.7	38.777			64.8	1.12915	65.6	-0.391992	65.6	-0.0637633	65.3	-1.03101	65.3	-0.457825	65.4	-0.402393	65.4	-0.37879	65.2	-1.2585	65.2	-1.20571	65.6	-0.528467	65.6	-0.850587
	65.2	-2.03101	3.33853	66	3.56816	65.4	3.69248	65.4	3.17622	66	9.48428	66	8.86878	65.4	19.9925	65.4	17.0446	65.7	46.0463	65.7	39.4517			65.8	1.11987	66.6	-0.395752	66.6	-0.0637633	66.3	-1.07275	66.3	-0.457825	66.4	-0.41626	66.4	-0.37879	66.2	-1.17725	66.2	-1.20571	66.6	-0.456298	66.6	-0.850587
	66.2	-1.93506	3.47173	67	3.61251	66.4	3.71016	66.4	3.26467	67	9.50103	67	9.04432	66.4	20.425	66.4	17.3911	66.7	46.9585	66.7	40.125			66.8	1.19556	67.6	-0.370947	67.6	-0.0637633	67.3	-1.20386	67.3	-0.457825	67.4	-0.30415	67.4	-0.37879	67.2	-1.24443	67.2	-1.20571	67.6	-0.587744	67.6	-0.850587
	67.2	-1.87988	3.61636	68	3.6568	67.4	3.68516	67.4	3.35301	68	9.87978	68	9.21965	67.4	20.8399	67.4	17.7371	67.7	47.6851	67.7	40.7971			67.8	1.16577	68.6	-0.150978	68.6	-0.0637633	68.3	-0.986816	68.3	-0.457825	68.4	-0.194776	68.4	-0.37879	68.2	-1.10063	68.2	-1.20571	68.6	-0.380714	68.6	-0.850587
	68.2	-1.99512	3.72305	69	3.70105	68.4	3.88169	68.4	3.44126	69	9.9269	69	9.39475	68.4	21.5672	68.4	18.0826	68.7	48.6531	68.7	41.4679			68.8	0.928467	69.6	-0.200391	69.6	-0.0637633	69.3	-0.804443	69.3	-0.457825	69.4	-0.0936524	69.4	-0.37879	69.2	-1.04941	69.2	-1.20571	69.6	-0.268262	69.6	-0.850587
	69.2	-1.91504	3.62178	70	3.74525	69.4	3.85137	69.4	3.5294	70	10.0131	70	9.56963	69.4	21.8252	69.4	18.4276	69.7	49.4781	69.7	42.1373			69.8	0.929932	70.6	-0.162695	70.6	-0.0637633	70.3	-0.934326	70.3	-0.457825	70.4	-0.189648	70.4	-0.37879	70.2	-1.02495	70.2	-1.20571	70.6	-0.29331	70.6	-0.850587
	70.2	-1.86157	3.71724	71	3.7894	70.4	3.89067	70.4	3.61744	71	10.2697	71	9.74429	70.4	22.2015	70.4	18.772	70.7	50.2817	70.7	42.8055			70.8	0.970947	71.6	-0.269482	71.6	-0.0637633	71.3	-0.958984	71.3	-0.457825	71.4	-0.0331054	71.4	-0.37879	71.2	-1.06504	71.2	-1.20571	71.6	-0.462353	71.6	-0.850587
	71.2	-1.80444	3.65483	72	3.8335	71.4	4.06123	71.4	3.70537	72	10.472	72	9.91872	71.4	22.6914	71.4	19.116	71.7	51.2704	71.7	43.4724			71.8	1.01636	72.6	-0.330615	72.6	-0.0637633	72.3	-0.909546	72.3	-0.457825	72.4	-0.217139	72.4	-0.37879	72.2	-1.19717	72.2	-1.20571	72.6	-0.503955	72.6	-0.850587
	72.2	-1.79443	3.35313	73	3.87756	72.4	4.27578	72.4	3.79321	73	10.712	73	10.0929	72.4	22.8817	72.4	19.4594	72.7	51.8817	72.7	44.1379			72.8	1.09668	73.6	-0.292871	73.6	-0.0637633	73.3	-0.933105	73.3	-0.457825	73.4	-0.260547	73.4	-0.37879	73.2	-1.25386	73.2	-1.20571	73.6	-0.405176	73.6	-0.850587
	73.2	-1.67065	3.5666	74	3.92156	73.4	4.0938	73.4	3.88094	74	10.8588	74	10.2669	73.4	23.0352	73.4	19.8023	73.7	52.5906	73.7	44.8022			73.8	1.0459	74.6	-0.312061	74.6	-0.0637633	74.3	-0.795776	74.3	-0.457825	74.4	-0.0430665	74.4	-0.37879	74.2	-1.12686	74.2	-1.20571	74.6	-0.334033	74.6	-0.850587
	74.2	-1.7771	3.64014	75	3.96552	74.4	4.3374	74.4	3.96857	75	11.0334	75	10.4407	74.4	23.7224	74.4	20.1447	74.7	53.4384	74.7	45.4652			74.8	1.02124	75.6	-0.186133	75.6	-0.0637633	75.3	-0.94165	75.3	-0.457825	75.4	0.021045	75.4	-0.37879	75.2	-0.989795	75.2	-1.20571	75.6	-0.326758	75.6	-0.850587
	75.2	-1.78809	3.8123	76	4.00942	75.4	4.41084	75.4	4.0561	76	11.1832	76	10.6143	75.4	24.1875	75.4	20.4866	75.7	53.9386	75.7	46.1269			75.8	1.01343	76.6	-0.295215	76.6	-0.0637633	76.3	-0.888062	76.3	-0.457825	76.4	0.0697267	76.4	-0.37879	76.2	-1.12124	76.2	-1.20571	76.6	-0.269824	76.6	-0.850587
	76.2	-1.83667	3.77046	77	4.05328	76.4	4.5833	76.4	4.14352	77	11.4135	77	10.7876	76.4	24.4563	76.4	20.828	76.7	54.561	76.7	46.7873			76.8	1.09131	77.6	-0.227686	77.6	-0.0637633	77.3	-0.723877	77.3	-0.457825	77.4	-0.0693849	77.4	-0.37879	77.2	-1.05269	77.2	-1.20571	77.6	-0.265039	77.6	-0.850587
	77.2	-1.73315	3.73145	78	4.09709	77.4	4.54419	77.4	4.23085	78	11.5818	78	10.9607	77.4	24.7915	77.4	21.1689	77.7	55.0249	77.7	47.4464			77.8	0.999023	78.6	-0.266162	78.6	-0.0637633	78.3	-0.827515	78.3	-0.457825	78.4	-0.155859	78.4	-0.37879	78.2	-0.943262	78.2	-1.20571	78.6	-0.435107	78.6	-0.850587
	78.2	-1.67944	3.83232	79	4.14085	78.4	4.68892	78.4	4.31807	79	11.8506	79	11.1336	78.4	24.9812	78.4	21.5092	78.7	55.4208	78.7	48.1042			78.8	1.12573	79.6	-0.371582	79.6	-0.0637633	79.3	-0.916992	79.3	-0.457825	79.4	0.0507813	79.4	-0.37879	79.2	-1.11182	79.2	-1.20571	79.6	-0.570313	79.6	-0.850587
	79.2	-1.81592	3.78901	80	4.18456	79.4	4.8106	79.4	4.40519	80	11.9003	80	11.3062	79.4	25.3584	79.4	21.8491	79.7	55.8671	79.7	48.7607			79.8	1.09155	80.6	-0.302832	80.6	-0.0637633	80.3	-0.775146	80.3	-0.457825	80.4	-0.0399904	80.4	-0.37879	80.2	-1.17168	80.2	-1.20571	80.6	-0.444678	80.6	-0.850587
	80.2	-1.69897	3.8688	81	4.22823	80.4	4.7689	80.4	4.49221	81	12.1598	81	11.4787	80.4	25.492	80.4	22.1884	80.7	56.1677	80.7	49.416			80.8	0.990967	81.6	-0.286474	81.6	-0.0637633	81.3	-0.92395	81.3	-0.457825	81.4	-0.0131346	81.4	-0.37879	81.2	-0.97002	81.2	-1.20571	81.6	-0.731054	81.6	-0.850587
	81.2	-1.80933	4.15649	82	4.27184	81.4	5.10986	81.4	4.57913	82	12.3826	82	11.6509	81.4	26.022	81.4	22.5273	81.7	56.6721	81.7	50.07			81.8	1.12842	82.6	-0.142384	82.6	-0.0637633	82.3	-0.887573	82.3	-0.457825	82.4	0.0392087	82.4	-0.37879	82.2	-1.2001	82.2	-1.20571	82.6	-0.577931	82.6	-0.850587
	82.2	-1.98267	4.09902	83	4.31541	82.4	5.19272	82.4	4.66595	83	12.5612	83	11.8229	82.4	26.3155	82.4	22.8656	82.7	57.111	82.7	50.7227			82.8	0.935303	83.6	-0.318066	83.6	-0.0637633	83.3	-0.827271	83.3	-0.457825	83.4	-0.0833982	83.4	-0.37879	83.2	-1.10679	83.2	-1.20571	83.6	-0.64204	83.6	-0.850587
	83.2	-1.91113	4.16314	84	4.35893	83.4	5.28633	83.4	4.75266	84	12.5303	84	11.9947	83.4	26.4958	83.4	23.2034	83.7	57.338	83.7	51.3741			83.8	1.10889	84.6	-0.239892	84.6	-0.0637633	84.3	-0.952026	84.3	-0.457825	84.4	-0.220019	84.4	-0.37879	84.2	-1.19844	84.2	-1.20571	84.6	-0.730615	84.6	-0.850587
	84.2	-1.7937	4.14814	85	4.4024	84.4	5.22905	84.4	4.83928	85	12.7336	85	12.1663	84.4	26.4803	84.4	23.5408	84.7	57.7228	84.7	52.0242			84.8	1.14478	85.6	-0.130079	85.6	-0.0637633	85.3	-0.879272	85.3	-0.457825	85.4	-0.0223635	85.4	-0.37879	85.2	-1.30796	85.2	-1.20571	85.6	-0.620313	85.6	-0.850587
	85.2	-1.77441	4.07671	86	4.44582	85.4	5.28389	85.4	4.9258	86	12.8284	86	12.3377	85.4	26.6999	85.4	23.8776	85.7	58.0231	85.7	52.6731			85.8	0.983887	86.6	-0.356542	86.6	-0.0637633	86.3	-0.678955	86.3	-0.457825	86.4	-0.0470701	86.4	-0.37879	86.2	-1.09429	86.2	-1.20571	86.6	-0.747656	86.6	-0.850587
	86.2	-1.81079	4.26211	87	4.4892	86.4	5.5394	86.4	5.01221	87	13.0551	87	12.5088	86.4	26.8224	86.4	24.2139	86.7	58.406	86.7	53.3207			86.8	1.09082	87.6	-0.198096	87.6	-0.0637633	87.3	-0.797241	87.3	-0.457825	87.4	-0.1125	87.4	-0.37879	87.2	-1.19512	87.2	-1.20571	87.6	-0.790137	87.6	-0.850587
	87.2	-1.89429	4.29844	88	4.53252	87.4	5.68521	87.4	5.09852	88	13.1278	88	12.6797	87.4	27.1212	87.4	24.5497	87.7	58.7437	87.7	53.9671			87.8	1.06714	88.6	-0.265332	88.6	-0.0637633	88.3	-0.757446	88.3	-0.457825	88.4	-0.0274903	88.4	-0.37879	88.2	-1.26084	88.2	-1.20571	88.6	-0.745801	88.6	-0.850587
	88.2	-1.85962	4.27974	89	4.5758	88.4	5.80669	88.4	5.18474	89	13.2602	89	12.8504	88.4	27.2498	88.4	24.885	88.7	58.8523	88.7	54.6121			88.8	1.04053	89.6	-0.387353	89.6	-0.0637633	89.3	-0.817139	89.3	-0.457825	89.4	-0.180713	89.4	-0.37879	89.2	-1.13398	89.2	-1.20571	89.6	-0.777978	89.6	-0.850587
	89.2	-1.81714	4.31631	90	4.61903	89.4	5.78672	89.4	5.27085	90	13.4596	90	13.0209	89.4	27.618	89.4	25.2198	89.7	59.3479	89.7	55.2559			89.8	1.15576	90.6	-0.221485	90.6	-0.0637633	90.3	-0.743652	90.3	-0.457825	90.4	-0.240088	90.4	-0.37879	90.2	-1.18887	90.2	-1.20571	90.6	-0.771046	90.6	-0.850587
	90.2	-1.87866	4.34365	91	4.66221	90.4	5.85679	90.4	5.35686	91	13.6786	91	13.1912	90.4	27.7767	90.4	25.5541	90.7	59.6904	90.7	55.8985			90.8	1.02246	91.6	-0.210254	91.6	-0.0637633	91.3	-0.883911	91.3	-0.457825	91.4	-0.155127	91.4	-0.37879	91.2	-1.00991	91.2	-1.20571	91.6	-1.07231	91.6	-0.850587
	91.2	-1.79126	4.30693	92	4.70534	91.4	5.94355	91.4	5.44278	92	13.71	92	13.3612	91.4	27.7521	91.4	25.8879	91.7	60.0743	91.7	56.5397			91.8	1.08813	92.6	-0.247314	92.6	-0.0637633	92.3	-0.957153	92.3	-0.457825	92.4	-0.227539	92.4	-0.37879	92.2	-1.2041	92.2	-1.20571	92.6	-1.14624	92.6	-0.850587
	92.2	-1.71777	4.45337	93	4.74843	92.4	5.88086	92.4	5.52859	93	14.0029	93	13.5311	92.4	28.0845	92.4	26.2213	92.7	60.3839	92.7	57.1798			92.8	1.2334	93.6	-0.355859	93.6	-0.0637633	93.3	-1.05115	93.3	-0.457825	93.4	-0.446826	93.4	-0.37879	93.2	-1.30024	93.2	-1.20571	93.6	-1.34463	93.6	-0.850587
	93.2	-1.84839	4.34458	94	4.79147	93.4	5.95962	93.4	5.6143	94	13.921	94	13.7007	93.4	28.3058	93.4	26.5541	93.7	60.5824	93.7	57.8185			93.8	1.323	94.6	-0.361426	94.6	-0.0637633	94.3	-1.00635	94.3	-0.457825	94.4	-0.403516	94.4	-0.37879	94.2	-1.37505	94.2	-1.20571	94.6	-1.20005	94.6	-0.850587
	94.2	-1.69287	4.41099	95	4.83446	94.4	5.96548	94.4	5.69992	95	14.0614	95	13.8701	94.4	28.3156	94.4	26.8864	94.7	60.703	94.7	58.456			94.8	1.19312	95.6	-0.136816	95.6	-0.0637633	95.3	-1.04712	95.3	-0.457825	95.4	-0.354443	95.4	-0.37879	95.2	-1.38579	95.2	-1.20571	95.6	-1.27915	95.6	-0.850587
	95.2	-1.73511	4.38784	96	4.8774	95.4	6.07529	95.4	5.78543	96	14.0922	96	14.0393	95.4	28.3785	95.4	27.2182	95.7	60.9613	95.7	59.0923			95.8	1.31714	96.6	-0.251757	96.6	-0.0637633	96.3	-1.15564	96.3	-0.457825	96.4	-0.419043	96.4	-0.37879	96.2	-1.34976	96.2	-1.20571	96.6	-1.38921	96.6	-0.850587
	96.2	-1.56592	4.42769	97	4.9203	96.4	5.98101	96.4	5.87085	97	14.1472	97	14.2082	96.4	28.3169	96.4	27.5495	96.7	61.1278	96.7	59.7273			96.8	1.40723	97.6	-0.164649	97.6	-0.0637633	97.3	-1.16016	97.3	-0.457825	97.4	-0.366406	97.4	-0.37879	97.2	-1.53252	97.2	-1.20571	97.6	-1.26963	97.6	-0.850587
	97.2	-1.5271	4.39522	98	4.96315	97.4	6.09355	97.4	5.95616	98	14.3439	98	14.377	97.4	28.4285	97.4	27.8803	97.7	61.151	97.7	60.361			97.8	1.26514	98.6	-0.180176	98.6	-0.0637633	98.3	-1.02405	98.3	-0.457825	98.4	-0.325195	98.4	-0.37879	98.2	-1.4502	98.2	-1.20571	98.6	-1.2395	98.6	-0.850587
	98.2	-1.46631	4.30645	99	5.00595	98.4	6.06514	98.4	6.04138	99	14.4783	99	14.5455	98.4	28.6835	98.4	28.2106	98.7	61.4673	98.7	60.9935			98.8	1.32007	99.6	-0.0965818	99.6	-0.0637633	99.3	-1.04797	99.3	-0.457825	99.4	-0.326953	99.4	-0.37879	99.2	-1.42964	99.2	-1.20571	99.6	-1.41958	99.6	-0.850587
	99.2	-1.55762	4.31299	100	5.0487	99.4	6.17871	99.4	6.12649	100	14.4302	100	14.7138	99.4	28.8801	99.4	28.5404	99.7	61.6973	99.7	61.6247			99.8	1.3584	100.6	-0.107031	100.6	-0.0637633	100.3	-1.06335	100.3	-0.457825	100.4	-0.451123	100.4	-0.37879	100.2	-1.53423	100.2	-1.20571	100.6	-1.36826	100.6	-0.850587
	100.2	-1.45264	4.36919	101	5.0914	100.4	6.18184	100.4	6.21151	101	14.5918	101	14.8819	100.4	28.937	100.4	28.8697	100.7	61.8887	100.7	62.2547			100.8	1.36401	101.6	-0.124707	101.6	-0.0637633	101.3	-1.1947	101.3	-0.457825	101.4	-0.505029	101.4	-0.37879	101.2	-1.47959	101.2	-1.20571	101.6	-1.48872	101.6	-0.850587
	101.2	-1.53662	4.38657	102	5.13406	101.4	6.34316	101.4	6.29643	102	14.8839	102	15.0498	101.4	29.1554	101.4	29.1986	101.7	62.0031	101.7	62.8835			101.8	1.41309	102.6	-0.201709	102.6	-0.0637633	102.3	-1.05969	102.3	-0.457825	102.4	-0.420264	102.4	-0.37879	102.2	-1.54531	102.2	-1.20571	102.6	-1.46416	102.6	-0.850587
	102.2	-1.62524	4.34858	103	5.17667	102.4	6.32671	102.4	6.38125	103	14.811	103	15.2175	102.4	29.4815	102.4	29.5269	102.7	62.3477	102.7	63.511			102.8	1.33228	103.6	-0.195557	103.6	-0.0637633	103.3	-1.14453	103.3	-0.457825	103.4	-0.32666	103.4	-0.37879	103.2	-1.53735	103.2	-1.20571	103.6	-1.41113	103.6	-0.850587
	103.2	-1.50464	4.45127	104	5.21924	103.4	6.47183	103.4	6.46597	104	14.8548	104	15.385	103.4	29.4594	103.4	29.8548	103.7	62.5466	103.7	64.1373			103.8	1.35425	104.6	-0.165576	104.6	-0.0637633	104.3	-1.24341	104.3	-0.457825	104.4	-0.26084	104.4	-0.37879	104.2	-1.41812	104.2	-1.20571	104.6	-1.47661	104.6	-0.850587
	104.2	-1.51147	4.33018	105	5.26175	104.4	6.27505	104.4	6.55059	105	14.8233	105	15.5522	104.4	29.6391	104.4	30.1821	104.7	62.6555	104.7	64.7623			104.8	1.46265	105.6	-0.320166	105.6	-0.0637633	105.3	-0.706543	105.3	-0.457825	105.4	-0.402295	105.4	-0.37879	105.2	-1.51372	105.2	-1.20571	105.6	-1.70591	105.6	-0.850587
	105.2	-1.44751	4.26362	106	5.30422	105.4	6.39116	105.4	6.63511	106	15.1362	106	15.7193	105.4	29.6312	105.4	30.509	105.7	62.8336	105.7	65.3861			105.8	1.55493	106.6	-0.28086	106.6	-0.0637633	106.3	1.43982	106.3	-0.457825	106.4	-0.294873	106.4	-0.37879	106.2	-1.49272	106.2	-1.20571	106.6	-1.64854	106.6	-0.850587
	106.2	-1.41113	4.50664	107	5.34664	106.4	6.46724	106.4	6.71953	107	15.2037	107	15.8861	106.4	29.6914	106.4	30.8353	106.7	62.925	106.7	66.0087			106.8	1.38232	107.6	-0.135937	107.6	-0.0637633	107.3	1.7666	107.3	-0.457825	107.4	-0.233057	107.4	-0.37879	107.2	-1.4437	107.2	-1.20571	107.6	-1.63887	107.6	-0.850587
	107.2	-1.54395	4.49712	108	5.38902	107.4	6.60225	107.4	6.80386	108	15.1714	108	16.0527	107.4	29.9421	107.4	31.1612	107.7	63.2633	107.7	66.63			107.8	1.43262	108.6	-0.166895	108.6	-0.0637633	108.3	1.89758	108.3	-0.457825	108.4	-0.139453	108.4	-0.37879	108.2	-1.45796	108.2	-1.20571	108.6	-1.52505	108.6	-0.850587
	108.2	-1.46558	4.5146	109	5.43134	108.4	6.65435	108.4	6.88809	109	15.3054	109	16.2191	108.4	30.0555	108.4	31.4866	108.7	63.5491	108.7	67.2501			108.8	1.33423	109.6	-0.171533	109.6	-0.0637633	109.3	1.98108	109.3	-0.457825	109.4	-0.134814	109.4	-0.37879	109.2	-1.28584	109.2	-1.20571	109.6	-1.55117	109.6	-0.850587
	109.2	-1.52319	4.4668	110	5.47362	109.4	6.7793	109.4	6.97222	110	15.4597	110	16.3853	109.4	30.2759	109.4	31.8115	109.7	64.0698	109.7	67.8689			109.8	1.43848	110.6	-0.150537	110.6	-0.0637633	110.3	2.06445	110.3	-0.457825	110.4	-0.0967284	110.4	-0.37879	110.2	-1.4228	110.2	-1.20571	110.6	-1.46621	110.6	-0.850587
	110.2	-1.57202	4.54644	111	5.51586	110.4	6.53779	110.4	7.05625	111	15.4749	111	16.5513	110.4	30.487	110.4	32.1359	110.7	64.199	110.7	68.4866			110.8	1.44873	111.6	0.0744621	111.6	-0.0637633	111.3	2.23816	111.3	-0.457825	111.4	0.0488279	111.4	-0.37879	111.2	-1.4751	111.2	-1.20571	111.6	-1.32983	111.6	-0.850587
	111.2	-1.52905	4.45977	112	5.55805	111.4	6.72944	111.4	7.14018	112	15.5567	112	16.717	111.4	30.6296	111.4	32.4598	111.7	64.2009	111.7	69.103			111.8	1.2644	112.6	-0.0861326	112.6	-0.0637633	112.3	2.44348	112.3	-0.457825	112.4	-0.0714355	112.4	-0.37879	112.2	-1.26255	112.2	-1.20571	112.6	-1.49116	112.6	-0.850587
	112.2	-1.37378	4.51533	113	5.60019	112.4	6.6917	112.4	7.22402	113	15.7258	113	16.8826	112.4	30.7498	112.4	32.7832	112.7	64.1825	112.7	69.7182			112.8	1.30615	113.6	-0.0540526	113.6	-0.0637633	113.3	2.33679	113.3	-0.457825	113.4	0.0400879	113.4	-0.37879	113.2	-1.37261	113.2	-1.20571	113.6	-1.63486	113.6	-0.850587
	113.2	-1.51074	4.59707	114	5.64228	113.4	6.69883	113.4	7.30776	114	15.5607	114	17.0479	113.4	30.9261	113.4	33.1061	113.7	64.5267	113.7	70.3321			113.8	1.33618	114.6	-0.241356	114.6	-0.0637633	114.3	2.23047	114.3	-0.457825	114.4	-0.0835446	114.4	-0.37879	114.2	-1.56074	114.2	-1.20571	114.6	-1.75332	114.6	-0.850587
	114.2	-1.49292	4.55693	115	5.68432	114.4	6.80928	114.4	7.3914	115	15.7093	115	17.213	114.4	31.071	114.4	33.4286	114.7	64.4137	114.7	70.9449			114.8	1.53198	115.6	-0.1917	115.6	-0.0637633	115.3	2.30835	115.3	-0.457825	115.4	-0.145606	115.4	-0.37879	115.2	-1.61636	115.2	-1.20571	115.6	-1.69365	115.6	-0.850587
	115.2	-1.31201	4.6208	116	5.72632	115.4	6.80522	115.4	7.47494	116	15.7709	116	17.378	115.4	31.1368	115.4	33.7506	115.7	64.4788	115.7	71.5564			115.8	1.45728	116.6	-0.273828	116.6	-0.0637633	116.3	2.4762	116.3	-0.457825	116.4	-0.133349	116.4	-0.37879	116.2	-1.49922	116.2	-1.20571	116.6	-1.69619	116.6	-0.850587
	116.2	-1.45264	4.83931	117	5.76828	116.4	6.82354	116.4	7.55839	117	15.7216	117	17.5427	116.4	31.3763	116.4	34.072	116.7	64.5125	116.7	72.1667			116.8	1.5542	117.6	-0.107569	117.6	-0.0637633	117.3	2.5863	117.3	-0.457825	117.4	-0.0317873	117.4	-0.37879	117.2	-1.5583	117.2	-1.20571	117.6	-1.69302	117.6	-0.850587
	117.2	-1.40771	4.86416	118	5.81018	117.4	6.93247	117.4	7.64174	118	15.9196	118	17.7072	117.4	31.513	117.4	34.393	117.7	64.5955	117.7	72.7758			117.8	1.43628	118.6	-0.104882	118.6	-0.0637633	118.3	2.6283	118.3	-0.457825	118.4	-0.138965	118.4	-0.37879	118.2	-1.72627	118.2	-1.20571	118.6	-1.79311	118.6	-0.850587
	118.2	-1.37646	0.330168	119	5.85204	118.4	5.09934	118.4	7.72499	119	11.0941	119	17.8714	118.4	29.7768	118.4	34.7135	118.7	60.2496	118.7	73.3837			118.8	1.51123	119.6	1.3573	119.6	-0.0637633	119.3	7.55066	119.3	-0.457825	119.4	9.31148	119.4	-0.37879	119.2	6.60673	119.2	-1.20571	119.6	18.3949	119.6	-0.850587
	119.2	7.6936	2.54132	120	5.89386	119.4	17.5891	119.4	7.80814	120	18.0032	120	18.0355	119.4	47.9795	119.4	35.0336	119.7	81.1584	119.7	73.9904			119.8	7.75806	120.6	-3.28975	120.6	1.64845	120.3	3.28052	120.3	3.681	120.4	0.368503	120.4	7.07922	120.2	2.06241	120.2	15.1852	120.6	3.32865	120.6	25.9678
	120.2	9.75562	2.34108	121	5.35829	120.4	7.88356	120.4	10.6905	121	20.9497	121	21.2359	120.4	34.6531	120.4	41.9753	120.7	78.1157	120.7	81.8475			120.8	6.04077	121.6	-0.557773	121.6	1.13769	121.3	7.61707	121.3	2.54047	121.4	6.3791	121.4	4.88575	121.2	9.11846	121.2	10.48	121.6	8.52304	121.6	17.9215
	121.2	13.2542	2.13034	122	5.35262	121.4	12.7402	121.4	10.6791	122	18.6347	122	21.2133	121.4	45.4118	121.4	41.9302	121.7	82.4639	121.7	81.7582			121.8	4.06982	122.6	-0.573494	122.6	0.785183	122.3	4.85754	122.3	1.75332	122.4	2.68091	122.4	3.37193	122.2	3.03736	122.2	7.23283	122.6	3.11425	122.6	12.3685
	122.2	5.77124	3.46605	123	5.34696	122.4	11.1418	122.4	10.6678	123	18.8223	123	21.1907	122.4	42.4004	122.4	41.8852	122.7	80.9348	122.7	81.669			122.8	2.36694	123.6	-0.490678	123.6	0.5419	123.3	4.07288	123.3	1.21007	123.4	1.66465	123.4	2.32716	123.2	0.920802	123.2	4.99176	123.6	0.878951	123.6	8.53616
	123.2	2.83423	3.84965	124	5.34131	123.4	10.3644	123.4	10.6565	124	18.6934	124	21.1682	123.4	40.8623	123.4	41.8403	123.7	79.8816	123.7	81.5799			123.8	1.5542	124.6	-0.763525	124.6	0.373997	124.3	3.58887	124.3	0.835136	124.4	1.11382	124.4	1.6061	124.2	-0.0513183	124.2	3.44509	124.6	-0.419531	124.6	5.89126
	124.2	1.63452	4.22187	125	5.33566	124.4	9.86186	124.4	10.6452	125	18.5017	125	21.1456	124.4	40.1316	124.4	41.7954	124.7	79.1235	124.7	81.4908			124.8	1.53418	125.6	-0.691602	125.6	0.258088	125.3	3.45093	125.3	0.576375	125.4	0.833105	125.4	1.10846	125.2	-0.603125	125.2	2.37765	125.6	-1.04365	125.6	4.06588
	125.2	1.17163	4.39687	126	5.33002	125.4	9.60215	125.4	10.6339	126	18.7843	126	21.1231	125.4	39.7418	125.4	41.7505	125.7	78.788	125.7	81.4019			125.8	1.4502	126.6	-0.655616	126.6	0.178102	126.3	3.30164	126.3	0.39779	126.4	0.63164	126.4	0.765014	126.2	-0.883838	126.2	1.64095	126.6	-1.43516	126.6	2.80609
	126.2	0.791504	4.42153	127	5.32439	126.4	9.59116	126.4	10.6227	127	18.7348	127	21.1007	126.4	39.5025	126.4	41.7057	126.7	78.3871	126.7	81.3131			126.8	1.28979	127.6	-0.854248	127.6	0.122905	127.3	3.31079	127.3	0.274507	127.4	0.388184	127.4	0.52798	127.2	-1.14307	127.2	1.13251	127.6	-1.87842	127.6	1.93664
	127.2	0.609131	4.3917	128	5.31876	127.4	9.52578	127.4	10.6114	128	18.5917	128	21.0782	127.4	39.3813	127.4	41.661	127.7	78.2345	127.7	81.2244			127.8	1.30444	128.6	-0.672949	128.6	0.0848141	128.3	3.53174	128.3	0.189432	128.4	0.411181	128.4	0.36439	128.2	-1.24321	128.2	0.781611	128.6	-1.8458	128.6	1.33658
	128.2	0.752441	4.38628	129	5.31314	128.4	9.3852	128.4	10.6002	129	18.5738	129	21.0558	128.4	39.1325	128.4	41.6163	128.7	77.9764	128.7	81.1357			128.8	1.27222	129.6	-0.751905	129.6	0.0585286	129.3	3.33081	129.3	0.130724	129.4	0.397804	129.4	0.251459	129.2	-1.27525	129.2	0.539435	129.6	-2.20967	129.6	0.922453
	129.2	0.574463	4.50786	130	5.30752	129.4	9.49067	129.4	10.5889	130	18.4231	130	21.0334	129.4	39.102	129.4	41.5716	129.7	77.9893	129.7	81.0472			129.8	1.37134	130.6	-0.917969	130.6	0.0403895	130.3	3.22473	130.3	0.0902101	130.4	0.11841	130.4	0.173527	130.2	-1.53418	130.2	0.372295	130.6	-2.48608	130.6	0.636638
	130.2	0.556396	4.61265	131	5.30191	130.4	9.22622	130.4	10.5777	131	18.5016	131	21.011	130.4	38.9816	130.4	41.527	130.7	77.7175	130.7	80.9588			130.8	1.54834	131.6	-0.740771	131.6	0.0278721	131.3	3.41125	131.3	0.0622523	131.4	0.415427	131.4	0.119748	131.2	-1.53628	131.2	0.256914	131.6	-2.38677	131.6	0.43938
	131.2	0.517822	4.60312	132	5.2963	131.4	9.43764	131.4	10.5665	132	18.5958	132	20.9886	131.4	39.2038	131.4	41.4824	131.7	77.8003	131.7	80.8705			131.8	1.27954	132.6	-0.863819	132.6	0.019234	132.3	3.48914	132.3	0.0429592	132.4	0.537013	132.4	0.0826358	132.2	-1.36856	132.2	0.177291	132.6	-2.47612	132.6	0.303242
	132.2	0.41333	4.44365	133	5.2907	132.4	9.36568	132.4	10.5553	133	18.3443	133	20.9663	132.4	39.0007	132.4	41.4379	132.7	77.6799	132.7	80.7823			132.8	1.37207	133.6	-0.867578	133.6	0.013273	133.3	3.37585	133.3	0.0296453	133.4	0.203809	133.4	0.0570255	133.2	-1.50972	133.2	0.122346	133.6	-2.56997	133.6	0.209261
	133.2	0.558838	4.72261	134	5.28511	133.4	9.40678	133.4	10.5441	134	18.6589	134	20.944	133.4	38.8951	133.4	41.3934	133.7	77.5269	133.7	80.6941			133.8	1.44946	134.6	-0.834424	134.6	0.00915947	134.3	3.44324	134.3	0.0204577	134.4	0.268164	134.4	0.0393522	134.2	-1.37534	134.2	0.0844284	134.6	-2.73018	134.6	0.144407
	134.2	0.386475	4.76108	135	5.27952	134.4	9.71938	134.4	10.533	135	18.8004	135	20.9217	134.4	39.3429	134.4	41.349	134.7	77.7607	134.7	80.6061			134.8	1.43262	135.6	-1.03647	135.6	0.00632078	135.3	3.37671	135.3	0.0141175	135.4	0.34868	135.4	0.0271562	135.2	-1.2647	135.2	0.0582625	135.6	-2.64658	135.6	0.0996529
	135.2	0.240479	4.8998	136	5.27394	135.4	9.41269	135.4	10.5218	136	18.9174	136	20.8995	135.4	39.4303	135.4	41.3047	135.7	77.6893	135.7	80.5182			135.8	1.23926	136.6	-0.877588	136.6	0.00436186	136.3	3.40576	136.3	0.00974222	136.4	0.122755	136.4	0.01874	136.2	-1.52437	136.2	0.0402059	136.6	-2.54775	136.6	0.0687686
	136.2	0.133789	4.88501	137	5.26837	136.4	9.53003	136.4	10.5107	137	18.7327	137	20.8772	136.4	39.2722	136.4	41.2603	136.7	77.8212	136.7	80.4304			136.8	1.30811	137.6	-0.894775	137.6	0.00301004	137.3	3.29211	137.3	0.00672292	137.4	0.200683	137.4	0.0129321	137.2	-1.40454	137.2	0.0277453	137.6	-2.55908	137.6	0.047456
	137.2	0.132568	4.70391	138	5.2628	137.4	9.52241	137.4	10.4995	138	18.6712	138	20.855	137.4	39.4873	137.4	41.2161	137.7	77.7996	137.7	80.3426			137.8	1.23853	138.6	-0.663085	138.6	0.00207717	138.3	3.54346	138.3	0.00463937	138.4	0.357909	138.4	0.00892424	138.2	-1.32519	138.2	0.0191465	138.6	-2.48193	138.6	0.0327485
	138.2	0.221924	4.98106	139	5.25723	138.4	9.4335	138.4	10.4884	139	18.4825	139	20.8328	138.4	39.3566	138.4	41.1718	138.7	77.5796	138.7	80.255			138.8	1.09448	139.6	-0.596436	139.6	0.00143342	139.3	3.76001	139.3	0.00320154	139.4	0.385256	139.4	0.00615845	139.2	-1.43555	139.2	0.0132127	139.6	-2.50024	139.6	0.0225991
	139.2	0.400635	4.81846	140	5.25167	139.4	9.48892	139.4	10.4773	140	18.4125	140	20.8107	139.4	39.0763	139.4	41.1277	139.7	77.5618	139.7	80.1675			139.8	1.30933	140.6	-0.858252	140.6	0.000989175	140.3	3.66333	140.3	0.00220932	140.4	0.309865	140.4	0.00424983	140.2	-1.42095	140.2	0.00911783	140.6	-2.60581	140.6	0.0155952
	140.2	0.452393	4.96694	141	5.24612	140.4	9.42954	140.4	10.4662	141	18.7702	141	20.7885	140.4	38.9933	140.4	41.0835	140.7	77.7593	140.7	80.08			140.8	1.44556	141.6	-0.939551	141.6	0.000682612	141.3	3.40271	141.3	0.00152461	141.4	0.0156747	141.4	0.00293273	141.2	-1.59649	141.2	0.00629204	141.6	-2.78477	141.6	0.010762
	141.2	0.234619	4.80059	142	5.24058	141.4	9.49092	141.4	10.4551	142	18.4119	142	20.7664	141.4	39.0913	141.4	41.0395	141.7	77.5389	141.7	79.9927			141.8	1.54639	142.6	-1.31187	142.6	0.000471058	142.3	3.55481	142.3	0.00105211	142.4	-0.0758784	142.4	0.00202382	142.2	-1.62358	142.2	0.00434202	142.6	-2.98643	142.6	0.00742665
	142.2	0.518066	4.77583	143	5.23504	142.4	9.3499	142.4	10.444	143	18.2429	143	20.7443	142.4	38.7261	142.4	40.9954	142.7	77.1669	142.7	79.9055			142.8	1.59839	143.6	-0.923534	143.6	0.000325068	143.3	3.67944	143.3	0.000726041	143.4	0.189304	143.4	0.0013966	143.2	-1.61606	143.2	0.00299635	143.6	-2.81001	143.6	0.005125
	143.2	0.554443	4.7332	144	5.2295	143.4	9.21674	143.4	10.433	144	18.6309	144	20.7222	143.4	39.0734	143.4	40.9515	143.7	77.2268	143.7	79.8183			143.8	1.27026	144.6	-1.24849	144.6	0.000224324	144.3	3.67871	144.3	0.000501027	144.4	0.0262238	144.4	0.000963771	144.2	-1.6439	144.2	0.00206773	144.6	-2.92134	144.6	0.00353667
	144.2	0.287354	4.78315	145	5.22397	144.4	9.55864	144.4	10.4219	145	18.5104	145	20.7002	144.4	39.2198	144.4	40.9075	144.7	77.4526	144.7	79.7313			144.8	1.61108	145.6	-1.25601	145.6	0.000154802	145.3	3.50879	145.3	0.00034575	145.4	-0.0889165	145.4	0.000665081	145.2	-2.02388	145.2	0.0014269	145.6	-2.9606	145.6	0.00244059
	145.2	0.151611	4.67861	146	5.21845	145.4	9.32261	145.4	10.4109	146	18.5849	146	20.6782	145.4	39.2772	145.4	40.8636	145.7	77.5328	145.7	79.6444			145.8	1.55298	146.6	-0.970165	146.6	0.000106826	146.3	3.5918	146.3	0.000238596	146.4	-0.0152853	146.4	0.00045896	146.2	-1.75791	146.2	0.000984678	146.6	-2.88423	146.6	0.0016842
	146.2	0.203613	4.83345	147	5.21293	146.4	9.14458	146.4	10.3998	147	18.5224	147	20.6562	146.4	39.3221	146.4	40.8198	146.7	77.522	146.7	79.5575			146.8	1.33472	147.6	-1.17695	147.6	7.37185e-05	147.3	3.74829	147.3	0.00016465	147.4	-0.0829093	147.4	0.00031672	147.2	-1.76841	147.2	0.000679508	147.6	-3.01021	147.6	0.00116224
	147.2	0.111816	4.33951	148	5.20742	147.4	9.38951	147.4	10.3888	148	18.1339	148	20.6342	147.4	39.1632	147.4	40.776	147.7	77.2096	147.7	79.4708			147.8	1.42163	148.6	-1.02476	148.6	5.08718e-05	148.3	3.89258	148.3	0.000113622	148.4	0.309861	148.4	0.000218563	148.2	-1.69536	148.2	0.000468916	148.6	-2.78501	148.6	0.00080204
	148.2	0.449463	4.52144	149	5.20192	148.4	9.09502	148.4	10.3778	149	18.3344	149	20.6122	148.4	38.9366	148.4	40.7323	148.7	77.1072	148.7	79.3841			148.8	1.18188	149.6	-1.027	149.6	3.51057e-05	149.3	3.95935	149.3	7.84086e-05	149.4	0.146681	149.4	0.000150826	149.2	-1.62764	149.2	0.00032359	149.6	-2.85903	149.6	0.000553473
	149.2	0.479736	4.35166	150	5.19642	149.4	9.21255	149.4	10.3668	150	18.3978	150	20.5903	149.4	38.8102	149.4	40.6886	149.7	77.0684	149.7	79.2976			149.8	1.35449	150.6	-1.09487	150.6	2.42258e-05	150.3	3.9408	150.3	5.41083e-05	150.4	0.0116719	150.4	0.000104082	150.2	-1.87056	150.2	0.000223304	150.6	-3.02969	150.6	0.000381941
	150.2	0.480225	4.55811	151	5.19092	150.4	9.15137	150.4	10.3558	151	18.4976	151	20.5684	150.4	38.8547	150.4	40.6449	150.7	76.9974	150.7	79.2112			150.8	1.57593	151.6	-0.912255	151.6	1.67178e-05	151.3	4.1814	151.3	3.73392e-05	151.4	0.182078	151.4	7.18252e-05	151.2	-1.67695	151.2	0.000154098	151.6	-2.90566	151.6	0.000263571
	151.2	0.508301	4.44795	152	5.18544	151.4	9.11651	151.4	10.3449	152	18.2917	152	20.5465	151.4	38.9124	151.4	40.6013	151.7	76.9308	151.7	79.1248			151.8	1.37866	152.6	-0.776807	152.6	1.15366e-05	152.3	4.20459	152.3	2.57671e-05	152.4	0.198828	152.4	4.95653e-05	152.2	-1.51035	152.2	0.00010634	152.6	-2.852	152.6	0.000181885
	152.2	0.664307	4.32495	153	5.17996	152.4	8.87622	152.4	10.3339	153	18.1985	153	20.5247	152.4	38.8069	152.4	40.5578	152.7	76.853	152.7	79.0385			152.8	1.34595	153.6	-0.797608	153.6	7.96121e-06	153.3	4.302	153.3	1.77814e-05	153.4	0.0827652	153.4	3.42041e-05	153.2	-1.61963	153.2	7.33833e-05	153.6	-2.87598	153.6	0.000125516
	153.2	0.649658	4.69434	154	5.17448	153.4	8.84009	153.4	10.323	154	18.4548	154	20.5028	153.4	38.7896	153.4	40.5143	153.7	76.8025	153.7	78.9524			153.8	1.5144	154.6	-1.08897	154.6	5.49389e-06	154.3	4.16907	154.3	1.22706e-05	154.4	-0.003124	154.4	2.36036e-05	154.2	-1.37529	154.2	5.06405e-05	154.6	-2.87388	154.6	8.66161e-05
	154.2	0.693604	4.65869	155	5.16901	154.4	9.1914	154.4	10.312	155	18.4998	155	20.481	154.4	39.1897	154.4	40.4708	154.7	77.0829	154.7	78.8663			154.8	1.62988	155.6	-1.22671	155.6	3.79123e-06	155.3	3.94885	155.3	8.46772e-06	155.4	-0.118702	155.4	1.62884e-05	155.2	-1.76289	155.2	3.49461e-05	155.6	-2.94912	155.6	5.97722e-05
	155.2	0.289551	4.80688	156	5.16354	155.4	8.95093	155.4	10.3011	156	18.3665	156	20.4592	155.4	39.3381	155.4	40.4274	155.7	76.8175	155.7	78.7804			155.8	1.59009	156.6	-0.997265	156.6	2.61626e-06	156.3	4.09949	156.3	5.84342e-06	156.4	-0.0836437	156.4	1.12403e-05	156.2	-1.8834	156.2	2.41156e-05	156.6	-2.81245	156.6	4.12477e-05
	156.2	0.273682	4.74912	157	5.15809	156.4	9.25064	156.4	10.2902	157	18.5045	157	20.4375	156.4	39.1261	156.4	40.384	156.7	76.8837	156.7	78.6945			156.8	1.46826	157.6	-1.00879	157.6	1.80543e-06	157.3	4.0531	157.3	4.03243e-06	157.4	-0.0112323	157.4	7.75675e-06	157.2	-1.47241	157.2	1.66418e-05	157.6	-2.21191	157.6	2.84643e-05
	157.2	0.348633	4.53897	158	5.15263	157.4	9.15806	157.4	10.2793	158	18.4279	158	20.4157	157.4	39.1815	157.4	40.3407	157.7	77.0697	157.7	78.6087			157.8	1.27905	158.6	-0.903272	158.6	1.2459e-06	158.3	4.13159	158.3	2.78271e-06	158.4	0.122413	158.4	5.35279e-06	158.2	-1.41245	158.2	1.14842e-05	158.6	-2.80488	158.6	1.96427e-05
	158.2	0.407959	4.98198	159	5.14719	158.4	8.87397	158.4	10.2684	159	18.419	159	20.394	158.4	39.1069	158.4	40.2974	158.7	76.8822	158.7	78.5231			158.8	1.3855	159.6	-0.936377	159.6	8.59769e-07	159.3	4.14575	159.3	1.9203e-06	159.4	0.025685	159.4	3.69386e-06	159.2	-1.53716	159.2	7.92501e-06	159.6	-2.79966	159.6	1.3555e-05
	159.2	0.364258	4.86465	160	5.14175	159.4	9.24986	159.4	10.2575	160	18.675	160	20.3723	159.4	39.2247	159.4	40.2542	159.7	77.026	159.7	78.4375			159.8	1.52905	160.6	-0.802734	160.6	5.93311e-07	160.3	4.17761	160.3	1.32516e-06	160.4	0.199951	160.4	2.54907e-06	160.2	-1.36792	160.2	5.46891e-06	160.6	-2.50513	160.6	9.35409e-06
	160.2	0.440674	4.86519	161	5.13631	160.4	9.25347	160.4	10.2467	161	18.55	161	20.3506	160.4	39.2269	160.4	40.2111	160.7	77.2875	160.7	78.352			160.8	1.49121	161.6	-0.965576	161.6	4.09433e-07	161.3	4.24536	161.3	9.14469e-07	161.4	0.135255	161.4	1.75906e-06	161.2	-1.38135	161.2	3.77399e-06	161.6	-2.80884	161.6	6.45508e-06
	161.2	0.447754	4.78994	162	5.13088	161.4	9.14732	161.4	10.2358	162	18.3727	162	20.329	161.4	39.0931	161.4	40.1679	161.7	76.9753	161.7	78.2666			161.8	1.57178	162.6	-0.951026	162.6	2.82542e-07	162.3	4.10962	162.3	6.31059e-07	162.4	-0.124951	162.4	1.2139e-06	162.2	-1.47417	162.2	2.60436e-06	162.6	-2.65415	162.6	4.45453e-06
	162.2	0.566895	4.76572	163	5.12546	162.4	9.28359	162.4	10.225	163	18.4056	163	20.3074	162.4	38.8659	162.4	40.1248	162.7	76.9807	162.7	78.1813			162.8	1.62988	163.6	-1.13413	163.6	1.94977e-07	163.3	4.00513	163.3	4.35482e-07	163.4	0.0730466	163.4	8.37688e-07	163.2	-1.32402	163.2	1.79722e-06	163.6	-2.87876	163.6	3.07399e-06
	163.2	0.574707	4.68945	164	5.12004	163.4	8.98926	163.4	10.2141	164	18.3035	164	20.2858	163.4	38.9717	163.4	40.0818	163.7	76.8011	163.7	78.0961			163.8	1.59521	164.6	-1.15264	164.6	1.3455e-07	164.3	3.83594	164.3	3.00518e-07	164.4	-0.20786	164.4	5.78073e-07	164.2	-1.44497	164.2	1.24023e-06	164.6	-3.2	164.6	2.12131e-06
	164.2	0.634521	4.78227	165	5.11463	164.4	9.15766	164.4	10.2033	165	18.2596	165	20.2642	164.4	38.6323	164.4	40.0388	164.7	76.7606	164.7	78.011			164.8	1.68896	165.6	-1.06255	165.6	9.28506e-08	165.3	4.203	165.3	2.07382e-07	165.4	0.118552	165.4	3.98918e-07	165.2	-1.26699	165.2	8.5586e-07	165.6	-2.62749	165.6	1.46387e-06
	165.2	0.561523	4.74956	166	5.10922	165.4	9.26826	165.4	10.1925	166	18.481	166	20.2426	165.4	38.9475	165.4	39.9959	165.7	76.8563	165.7	77.926			165.8	1.42749	166.6	-1.01904	166.6	6.40745e-08	166.3	4.23157	166.3	1.43111e-07	166.4	0.236816	166.4	2.75286e-07	166.2	-0.96167	166.2	5.90613e-07	166.6	-2.56641	166.6	1.01019e-06
	166.2	0.525146	4.84814	167	5.10382	166.4	9.15381	166.4	10.1817	167	18.5449	167	20.2211	166.4	39.0625	166.4	39.953	166.7	76.8237	166.7	77.8411			166.8	1.38965	167.6	-1.24082	167.6	4.42166e-08	167.3	3.99512	167.3	9.87579e-08	167.4	-0.118356	167.4	1.8997e-07	167.2	-1.22368	167.2	4.07571e-07	167.6	-3.05381	167.6	6.97115e-07
	167.2	0.498291	4.64995	168	5.09842	167.4	9.14985	167.4	10.1709	168	18.25	168	20.1996	167.4	38.656	167.4	39.9102	167.7	76.6648	167.7	77.7563			167.8	1.74561	168.6	-1.17031	168.6	3.05131e-08	168.3	4.10449	168.3	6.8151e-08	168.4	-0.0662128	168.4	1.31095e-07	168.2	-1.20796	168.2	2.81258e-07	168.6	-2.77334	168.6	4.81066e-07
	168.2	0.570557	4.51284	169	5.09303	168.4	9.20469	168.4	10.1601	169	18.5683	169	20.1781	168.4	38.9181	168.4	39.8674	168.7	76.7891	168.7	77.6716			168.8	1.5459	169.6	-1.03882	169.6	2.10565e-08	169.3	4.10852	169.3	4.70298e-08	169.4	-0.0078131	169.4	9.0466e-08	169.2	-1.12207	169.2	1.94091e-07	169.6	-2.65381	169.6	3.31975e-07
	169.2	0.562744	4.72412	170	5.08765	169.4	9.14795	169.4	10.1494	170	18.4128	170	20.1566	169.4	39.1265	169.4	39.8246	169.7	76.8044	169.7	77.587			169.8	1.4812	170.6	-1.13682	170.6	1.45307e-08	170.3	4.12756	170.3	3.24544e-08	170.4	-0.147166	170.4	6.24289e-08	170.2	-1.24859	170.2	1.33938e-07	170.6	-3.09165	170.6	2.2909e-07
	170.2	0.484619	4.87583	171	5.08227	170.4	9.17154	170.4	10.1386	171	18.471	171	20.1352	170.4	38.9911	170.4	39.7819	170.7	76.7944	170.7	77.5025			170.8	1.6748	171.6	-1.22754	171.6	1.00274e-08	171.3	4.11401	171.3	2.23962e-08	171.4	0.0510252	171.4	4.3081e-08	171.2	-1.19922	171.2	9.24284e-08	171.6	-2.81421	171.6	1.58091e-07
	171.2	0.614502	4.66948	172	5.0769	171.4	9.31343	171.4	10.1279	172	18.7078	172	20.1138	171.4	39.1018	171.4	39.7392	171.7	77.057	171.7	77.418			171.8	1.65527	172.6	-1.32886	172.6	6.91971e-09	172.3	3.98193	172.3	1.54552e-08	172.4	-0.155029	172.4	2.97294e-08	172.2	-1.18945	172.2	6.37832e-08	172.6	-2.75732	172.6	1.09095e-07
	172.2	0.583008	4.92549	173	5.07153	172.4	9.15264	172.4	10.1172	173	18.6613	173	20.0924	172.4	38.9832	172.4	39.6966	172.7	76.8792	172.7	77.3337			172.8	1.7334	173.6	-1.26011	173.6	4.77517e-09	173.3	4.00732	173.3	1.06653e-08	173.4	-0.313672	173.4	2.05157e-08	173.2	-1.42876	173.2	4.40156e-08	173.6	-3.07798	173.6	7.52848e-08
	173.2	0.500977	4.80913	174	5.06617	173.4	9.13008	173.4	10.1064	174	18.5723	174	20.071	173.4	38.7587	173.4	39.6541	173.7	76.7014	173.7	77.2495			173.8	1.72803	174.6	-1.03984	174.6	3.29525e-09	174.3	3.99658	174.3	7.35996e-09	174.4	-0.034034	174.4	1.41575e-08	174.2	-1.2438	174.2	3.03743e-08	174.6	-2.65996	174.6	5.19527e-08
	174.2	0.814941	4.59053	175	5.06081	174.4	9.08501	174.4	10.0957	175	18.7304	175	20.0497	174.4	38.7269	174.4	39.6115	174.7	76.725	174.7	77.1653			174.8	1.63623	175.6	-1.28501	175.6	2.27399e-09	175.3	3.92078	175.3	5.07897e-09	175.4	-0.0807614	175.4	9.76985e-09	175.2	-1.39556	175.2	2.09608e-08	175.6	-2.91733	175.6	3.58516e-08
	175.2	0.624268	4.8415	176	5.05546	175.4	9.02666	175.4	10.085	176	18.4748	176	20.0283	175.4	38.952	175.4	39.5691	175.7	76.8782	175.7	77.0813			175.8	1.66382	176.6	-1.28545	176.6	1.56924e-09	176.3	3.8584	176.3	3.5049e-09	176.4	-0.20908	176.4	6.742e-09	176.2	-1.42813	176.2	1.44646e-08	176.6	-3.26152	176.6	2.47405e-08
	176.2	0.437256	4.81372	177	5.05012	176.4	9.12989	176.4	10.0744	177	18.7637	177	20.007	176.4	38.8428	176.4	39.5266	176.7	76.9287	176.7	76.9973			176.8	1.83081	177.6	-1.19883	177.6	1.0829e-09	177.3	3.93604	177.3	2.41867e-09	177.4	0.00200021	177.4	4.65253e-09	177.2	-1.26518	177.2	9.98179e-09	177.6	-2.6644	177.6	1.7073e-08
	177.2	0.669189	4.48618	178	5.04478	177.4	9.27529	177.4	10.0637	178	18.7279	178	19.9858	177.4	38.9066	177.4	39.4843	177.7	77.0571	177.7	76.9135			177.8	1.63501	178.6	-1.33442	178.6	7.47293e-10	178.3	4.03015	178.3	1.66908e-09	178.4	0.0557622	178.4	3.21062e-09	178.2	-1.23691	178.2	6.88825e-09	178.6	-3.11323	178.6	1.17817e-08
	178.2	0.613525	4.5918	179	5.03945	178.4	9.13574	178.4	10.053	179	18.5586	179	19.9645	178.4	38.9019	178.4	39.4419	178.7	76.7388	178.7	76.8297			178.8	1.6792	179.6	-1.19849	179.6	5.15693e-10	179.3	4.15051	179.3	1.1518e-09	179.4	-0.00585902	179.4	2.21559e-09	179.2	-1.40161	179.2	4.75345e-09	179.6	-2.8689	179.6	8.13036e-09
	179.2	0.686768	4.63994	180	5.03412	179.4	9.17842	179.4	10.0424	180	18.6468	180	19.9433	179.4	38.6018	179.4	39.3996	179.7	76.7147	179.7	76.746			179.8	1.71948	180.6	-1.17168	180.6	3.5587e-10	180.3	4.06628	180.3	7.94837e-10	180.4	0.0528798	180.4	1.52894e-09	180.2	-1.10146	180.2	3.28027e-09	180.6	-2.51616	180.6	5.61062e-09
	180.2	0.762695	4.61714	181	5.0288	180.4	9.23564	180.4	10.0317	181	18.5156	181	19.9221	180.4	38.8338	180.4	39.3574	180.7	76.8972	180.7	76.6624			180.8	1.60449	181.6	-1.12739	181.6	2.45579e-10	181.3	4.18494	181.3	5.48502e-10	181.4	0.045265	181.4	1.05509e-09	181.2	-1.23008	181.2	2.26365e-09	181.6	-2.6523	181.6	3.87178e-09
	181.2	0.766113	4.86118	182	5.02348	181.4	8.97036	181.4	10.0211	182	18.482	182	19.9009	181.4	38.6527	181.4	39.3152	181.7	76.765	181.7	76.579			181.8	1.74634	182.6	-0.963183	182.6	1.6947e-10	182.3	4.24341	182.3	3.78511e-10	182.4	0.00112236	182.4	7.281e-10	182.2	-1.34316	182.2	1.56211e-09	182.6	-2.62261	182.6	2.67185e-09
	182.2	0.802002	4.49326	183	5.01817	182.4	9.06705	182.4	10.0105	183	18.5177	183	19.8797	182.4	38.6161	182.4	39.273	182.7	76.731	182.7	76.4956			182.8	1.67651	183.6	-1.11646	183.6	1.16948e-10	183.3	4.06592	183.3	2.61204e-10	183.4	-0.13037	183.4	5.02449e-10	183.2	-1.17554	183.2	1.07798e-09	183.6	-2.77222	183.6	1.84379e-09
	183.2	1.03931	4.60097	184	5.01287	183.4	8.83383	183.4	9.99989	184	18.4201	184	19.8586	183.4	38.628	183.4	39.2309	183.7	76.8094	183.7	76.4123			183.8	1.81323	184.6	-1.11548	184.6	8.07037e-11	184.3	4.05164	184.3	1.80252e-10	184.4	-0.100341	184.4	3.46731e-10	184.2	-1.49658	184.2	7.43895e-10	184.6	-2.97949	184.6	1.27237e-09
	184.2	0.668945	4.7937	185	5.00757	184.4	8.99317	184.4	9.9893	185	18.594	185	19.8374	184.4	38.6909	184.4	39.1889	184.7	76.5768	184.7	76.3291			184.8	1.87061	185.6	-0.901513	185.6	5.56921e-11	185.3	4.20459	185.3	1.24388e-10	185.4	0.0270485	185.4	2.39272e-10	185.2	-1.43647	185.2	5.13348e-10	185.6	-2.67324	185.6	8.78037e-10
	185.2	0.794678	4.59038	186	5.00228	185.4	9.17524	185.4	9.97872	186	18.6092	186	19.8164	185.4	38.7231	185.4	39.1469	185.7	76.6482	185.7	76.246			185.8	1.62207	186.6	-1.29414	186.6	3.84321e-11	186.3	4.31482	186.3	8.58382e-11	186.4	0.140967	186.4	1.65117e-10	186.2	-1.3104	186.2	3.54252e-10	186.6	-2.60713	186.6	6.05917e-10
	186.2	0.683838	4.45268	187	4.99699	186.4	8.96504	186.4	9.96815	187	18.5437	187	19.7953	186.4	39.0166	186.4	39.1049	186.7	76.6768	186.7	76.163			186.8	1.61499	187.6	-1.35107	187.6	2.65213e-11	187.3	4.15027	187.3	5.92354e-11	187.4	-0.207762	187.4	1.13945e-10	187.2	-1.6001	187.2	2.44463e-10	187.6	-2.98169	187.6	4.18132e-10
	187.2	0.643799	4.66646	188	4.99171	187.4	8.96709	187.4	9.95759	188	18.3269	188	19.7742	187.4	38.7027	187.4	39.063	187.7	76.5734	187.7	76.08			187.8	1.79199	188.6	-1.25566	188.6	1.83019e-11	188.3	4.22485	188.3	4.08772e-11	188.4	-0.0159676	188.4	7.8631e-11	188.2	-1.67471	188.2	1.68699e-10	188.6	-2.5396	188.6	2.88545e-10
	188.2	0.799805	4.75444	189	4.98643	188.4	8.93525	188.4	9.94704	189	18.7518	189	19.7532	188.4	38.913	188.4	39.0211	188.7	76.578	188.7	75.9972			188.8	1.70264	189.6	-1.37681	189.6	1.26298e-11	189.3	4.34619	189.3	2.82086e-11	189.4	0.0952621	189.4	5.42618e-11	189.2	-1.29375	189.2	1.16416e-10	189.6	-2.83188	189.6	1.9912e-10
	189.2	0.726807	4.83447	190	4.98116	189.4	9.00146	189.4	9.93651	190	18.6399	190	19.7322	189.4	38.9644	189.4	38.9793	189.7	76.5542	189.7	75.9145			189.8	1.52881	190.6	-1.44644	190.6	8.71558e-12	190.3	4.31226	190.3	1.94663e-11	190.4	-0.130172	190.4	3.74451e-11	190.2	-1.47188	190.2	8.03367e-11	190.6	-3.07144	190.6	1.37409e-10
	190.2	0.619385	4.69595	191	4.97589	190.4	8.97861	190.4	9.92598	191	18.6061	191	19.7112	190.4	38.7982	190.4	38.9375	190.7	76.5463	190.7	75.8318			190.8	1.89795	191.6	-1.22627	191.6	6.01446e-12	191.3	4.34827	191.3	1.34333e-11	191.4	0.0936016	191.4	2.58402e-11	191.2	-1.40537	191.2	5.54389e-11	191.6	-2.47114	191.6	9.48234e-11
	191.2	0.698242	4.28486	192	4.97063	191.4	8.98858	191.4	9.91547	192	18.5173	192	19.6902	191.4	38.9676	191.4	38.8958	191.7	76.4087	191.7	75.7493			191.8	1.68579	192.6	-0.963282	192.6	4.15047e-12	192.3	4.34387	192.3	9.27008e-12	192.4	0.0338879	192.4	1.78318e-11	192.2	-1.34321	192.2	3.82574e-11	192.6	-2.64102	192.6	6.54359e-11
	192.2	0.791992	4.68545	193	4.96538	192.4	8.80649	192.4	9.90497	193	18.4987	193	19.6693	192.4	38.8011	192.4	38.8541	192.7	76.3981	192.7	75.6668			192.8	1.80957	193.6	-1.00908	193.6	2.86416e-12	193.3	4.20496	193.3	6.39711e-12	193.4	-0.203466	193.4	1.23054e-11	193.2	-1.60122	193.2	2.64007e-11	193.6	-2.91143	193.6	4.51561e-11
	193.2	0.665771	4.59668	194	4.96013	193.4	8.80176	193.4	9.89448	194	18.3816	194	19.6484	193.4	38.8106	193.4	38.8124	193.7	76.3842	193.7	75.5844			193.8	1.92407	194.6	-0.93872	194.6	1.97651e-12	194.3	4.30334	194.3	4.41453e-12	194.4	-0.0109886	194.4	8.49174e-12	194.2	-1.34277	194.2	1.82186e-11	194.6	-2.4082	194.6	3.11614e-11
	194.2	0.908691	4.38892	195	4.95489	194.4	8.83496	194.4	9.884	195	18.5522	195	19.6275	194.4	38.8342	194.4	38.7708	194.7	76.4042	194.7	75.5022			194.8	1.67139	195.6	-1.12163	195.6	1.36395e-12	195.3	4.29309	195.3	3.04639e-12	195.4	0.0082047	195.4	5.85999e-12	195.2	-1.23403	195.2	1.25724e-11	195.6	-2.68145	195.6	2.15039e-11
	195.2	0.814697	4.56923	196	4.94965	195.4	8.79843	195.4	9.87353	196	18.5116	196	19.6066	195.4	38.9972	195.4	38.7293	195.7	76.4081	195.7	75.42			195.8	1.84448	196.6	-0.91001	196.6	9.41237e-13	196.3	4.38684	196.3	2.10225e-12	196.4	-0.0109379	196.4	4.04387e-12	196.2	-1.44829	196.2	8.67595e-12	196.6	-2.64634	196.6	1.48395e-11
	196.2	0.549316	4.646	197	4.94442	196.4	9.05835	196.4	9.86307	197	18.5159	197	19.5858	196.4	38.9522	196.4	38.6877	196.7	76.2484	196.7	75.3379			196.8	1.79395	197.6	-0.845166	197.6	6.4953e-13	197.3	4.46802	197.3	1.45073e-12	197.4	-0.0758309	197.4	2.7906e-12	197.2	-1.30576	197.2	5.98711e-12	197.6	-2.47285	197.6	1.02404e-11
	197.2	0.826416	4.44458	198	4.93919	197.4	8.90308	197.4	9.85262	198	18.3672	198	19.5649	197.4	38.9517	197.4	38.6463	197.7	76.47	197.7	75.2559			197.8	1.7002	198.6	-1.06011	198.6	4.48229e-13	198.3	4.43958	198.3	1.00112e-12	198.4	-0.0242674	198.4	1.92574e-12	198.2	-1.21133	198.2	4.1316e-12	198.6	-2.84893	198.6	7.06673e-12
	198.2	0.845947	4.47612	199	4.93397	198.4	8.83638	198.4	9.84219	199	18.2632	199	19.5441	198.4	38.9538	198.4	38.6049	198.7	76.1904	198.7	75.174			198.8	1.71704	199.6	-0.97627	199.6	3.09315e-13	199.3	4.62537	199.3	6.90855e-13	199.4	0.130469	199.4	1.32892e-12	199.2	-1.36411	199.2	2.85114e-12	199.6	-2.7375	199.6	4.87662e-12
	199.2	0.766846	4.479	200	4.92876	199.4	8.86694	199.4	9.83176	200	18.4292	200	19.5233	199.4	38.5571	199.4	38.5635	199.7	76.1658	199.7	75.0922			199.8	1.79053	200.6	-1.09888	200.6	2.13452e-13	200.3	4.62537	200.3	4.76746e-13	200.4	0.109375	200.4	9.17064e-13	200.2	-1.27905	200.2	1.96752e-12	200.6	-2.54395	200.6	3.36527e-12
	200.2	0.835205	4.36562	201	4.92355	200.4	8.973	200.4	9.82135	201	18.2465	201	19.5026	200.4	38.8397	200.4	38.5221	200.7	76.4637	200.7	75.0105			200.8	1.7771	201.6	-1.46787	201.6	1.473e-13	201.3	4.27124	201.3	3.28994e-13	201.4	-0.216501	201.4	6.32849e-13	201.2	-1.38164	201.2	1.35775e-12	201.6	-3.01646	201.6	2.32231e-12
	201.2	0.809082	4.49785	202	4.91834	201.4	8.91841	201.4	9.81095	202	18.261	202	19.4819	201.4	38.8244	201.4	38.4809	201.7	76.2429	201.7	74.9289			201.8	2.06226	202.6	-0.905077	202.6	1.01649e-13	202.3	4.43152	202.3	2.27032e-13	202.4	-0.124856	202.4	4.36717e-13	202.2	-1.6581	202.2	9.36957e-13	202.6	-2.56743	202.6	1.60258e-12
	202.2	0.822754	4.58697	203	4.91314	202.4	8.96504	202.4	9.80055	203	18.3741	203	19.4611	202.4	38.6733	202.4	38.4396	202.7	76.188	202.7	74.8473			202.8	1.77881	203.6	-0.902197	203.6	7.01459e-14	203.3	4.68884	203.3	1.56671e-13	203.4	0.171678	203.4	3.01371e-13	203.2	-1.36431	203.2	6.46577e-13	203.6	-2.44297	203.6	1.10591e-12
	203.2	0.992676	4.23637	204	4.90795	203.4	8.86176	203.4	9.79017	204	18.0918	204	19.4404	203.4	38.8276	203.4	38.3984	203.7	76.3042	203.7	74.7659			203.8	1.61597	204.6	-0.764843	204.6	4.84064e-14	204.3	4.79517	204.3	1.08116e-13	204.4	0.363378	204.4	2.0797e-13	204.2	-1.01987	204.2	4.46191e-13	204.6	-2.48091	204.6	7.6317e-13
	204.2	0.820801	4.38384	205	4.90276	204.4	8.66719	204.4	9.77981	205	18.1338	205	19.4198	204.4	38.7758	204.4	38.3573	204.7	76.0952	204.7	74.6845			204.8	1.51978	205.6	-0.599902	205.6	3.34044e-14	205.3	4.87793	205.3	7.46087e-14	205.4	0.428857	205.4	1.43516e-13	205.2	-1.05532	205.2	3.07908e-13	205.6	-2.3272	205.6	5.2665e-13
	205.2	0.902832	4.32261	206	4.89758	205.4	8.8124	205.4	9.76945	206	18.1078	206	19.3991	205.4	38.5995	205.4	38.3162	205.7	75.9435	205.7	74.6033			205.8	1.51831	206.6	-0.831397	206.6	2.30517e-14	206.3	4.67102	206.3	5.14861e-14	206.4	0.219777	206.4	9.90381e-14	206.2	-0.944142	206.2	2.12482e-13	206.6	-2.54429	206.6	3.63431e-13
	206.2	0.928955	4.47065	207	4.8924	206.4	8.74492	206.4	9.7591	207	18.1503	207	19.3785	206.4	38.8516	206.4	38.2751	206.7	76.153	206.7	74.5221			206.8	1.67529	207.6	-0.750879	207.6	1.59076e-14	207.3	4.54309	207.3	3.55296e-14	207.4	0.221874	207.4	6.83444e-14	207.2	-1.36177	207.2	1.4663e-13	207.6	-2.67812	207.6	2.50797e-13
	207.2	0.662598	4.75405	208	4.88723	207.4	8.70591	207.4	9.74876	208	18.1337	208	19.3579	207.4	38.8153	207.4	38.2341	207.7	76.0527	207.7	74.441			207.8	1.62085	208.6	-0.714454	208.6	1.09775e-14	208.3	4.60559	208.3	2.45183e-14	208.4	0.157033	208.4	4.71632e-14	208.2	-1.21831	208.2	1.01186e-13	208.6	-2.50669	208.6	1.73071e-13
	208.2	0.823242	4.24556	209	4.88207	208.4	8.6563	208.4	9.73844	209	18.0158	209	19.3373	208.4	38.7874	208.4	38.1931	208.7	75.8988	208.7	74.36			208.8	1.80957	209.6	-0.911133	209.6	7.57539e-15	209.3	4.47827	209.3	1.69196e-14	209.4	0.0793456	209.4	3.25465e-14	209.2	-1.27856	209.2	6.98269e-14	209.6	-2.7251	209.6	1.19433e-13
	209.2	1.03052	4.10532	210	4.8769	209.4	8.43765	209.4	9.72812	210	17.964	210	19.3167	209.4	38.7221	209.4	38.1522	209.7	75.8418	209.7	74.2791			209.8	1.7998	210.6	-0.966553	210.6	5.22764e-15	210.3	4.32043	210.3	1.16759e-14	210.4	0.0944831	210.4	2.24597e-14	210.2	-1.54663	210.2	4.81863e-14	210.6	-2.88721	210.6	8.24184e-14
	210.2	0.979736	4.36084	211	4.87175	210.4	8.50049	210.4	9.71782	211	17.8225	211	19.2962	210.4	38.5874	210.4	38.1113	210.7	75.7195	210.7	74.1983			210.8	1.87915	211.6	-0.737109	211.6	3.6075e-15	211.3	4.62085	211.3	8.05735e-15	211.4	0.120995	211.4	1.5499e-14	211.2	-1.46694	211.2	3.32525e-14	211.6	-2.5667	211.6	5.68754e-14
	211.2	1.07739	4.33247	212	4.8666	211.4	8.76518	211.4	9.70753	212	18.1477	212	19.2757	211.4	38.6167	211.4	38.0705	211.7	76.0511	211.7	74.1176			211.8	1.78491	212.6	-0.679932	212.6	2.48947e-15	212.3	4.62793	212.3	5.56023e-15	212.4	0.0576183	212.4	1.06956e-14	212.2	-1.45776	212.2	2.29469e-14	212.6	-2.8186	212.6	3.92487e-14
	212.2	0.928223	4.19644	213	4.86146	212.4	8.67124	212.4	9.69725	213	17.8905	213	19.2552	212.4	38.7521	212.4	38.0297	212.7	75.7704	212.7	74.037			212.8	1.89722	213.6	-0.442675	213.6	1.71794e-15	213.3	4.52905	213.3	3.83701e-15	213.4	-0.0601575	213.4	7.38083e-15	213.2	-1.47402	213.2	1.58352e-14	213.6	-2.72808	213.6	2.70848e-14
	213.2	1.07056	4.15186	214	4.85632	213.4	8.38892	213.4	9.68698	214	17.7778	214	19.2347	213.4	38.4246	213.4	37.9889	213.7	75.4723	213.7	73.9564			213.8	1.76147	214.6	-0.52876	214.6	1.18552e-15	214.3	4.78906	214.3	2.64785e-15	214.4	0.367285	214.4	5.09338e-15	214.2	-1.11045	214.2	1.09276e-14	214.6	-2.40059	214.6	1.86907e-14
	214.2	1.20605	4.03472	215	4.85118	214.4	8.64302	214.4	9.67672	215	17.8423	215	19.2143	214.4	38.5971	214.4	37.9482	214.7	75.7395	214.7	73.876			214.8	1.75073	215.6	-0.750928	215.6	8.18102e-16	215.3	4.62097	215.3	1.82723e-15	215.4	0.223976	215.4	3.51485e-15	215.2	-1.31211	215.2	7.54094e-15	215.6	-2.60444	215.6	1.28981e-14
	215.2	1.13916	4.20293	216	4.84606	215.4	8.69453	215.4	9.66647	216	17.8677	216	19.1938	215.4	38.7951	215.4	37.9075	215.7	75.917	215.7	73.7956			215.8	1.8999	216.6	-0.533593	216.6	5.64557e-16	216.3	4.61719	216.3	1.26094e-15	216.4	0.165477	216.4	2.42553e-15	216.2	-1.44062	216.2	5.20387e-15	216.6	-2.60195	216.6	8.90076e-15
	216.2	0.967285	4.15967	217	4.84093	216.4	8.74366	216.4	9.65623	217	17.7456	217	19.1734	216.4	38.5046	216.4	37.8669	216.7	75.714	216.7	73.7154			216.8	1.73193	217.6	-0.531397	217.6	3.89591e-16	217.3	4.60828	217.3	8.70152e-16	217.4	0.30586	217.4	1.67381e-15	217.2	-1.08027	217.2	3.59109e-15	217.6	-2.37783	217.6	6.14225e-15
	217.2	1.13208	4.16011	218	4.83582	217.4	8.82451	217.4	9.646	218	18.0336	218	19.153	217.4	38.5992	217.4	37.8264	217.7	75.9208	217.7	73.6352			217.8	1.81909	218.6	-0.908204	218.6	2.68849e-16	218.3	4.40674	218.3	6.00476e-16	218.4	-0.0117168	218.4	1.15507e-15	218.2	-1.30689	218.2	2.47815e-15	218.6	-2.80859	218.6	4.23865e-15
	218.2	1.0708	4.2542	219	4.83071	218.4	8.76631	218.4	9.63579	219	17.9944	219	19.1327	218.4	38.6015	218.4	37.7858	218.7	75.8998	218.7	73.5551			218.8	2.02173	219.6	-0.735498	219.6	1.85528e-16	219.3	4.53052	219.3	4.14377e-16	219.4	0.0199703	219.4	7.97092e-16	219.2	-1.40913	219.2	1.71012e-15	219.6	-2.9269	219.6	2.92502e-15
	219.2	0.927002	4.28794	220	4.8256	219.4	8.80362	219.4	9.62558	220	17.9176	220	19.1123	219.4	38.6017	219.4	37.7453	219.7	75.5533	219.7	73.4751			219.8	1.98315	220.6	-0.774267	220.6	1.28029e-16	220.3	4.53589	220.3	2.85954e-16	220.4	0.0740227	220.4	5.50058e-16	220.2	-1.39922	220.2	1.18013e-15	220.6	-2.63853	220.6	2.0185e-15
	220.2	1.06543	4.19443	221	4.8205	220.4	9.04458	220.4	9.61539	221	17.9095	221	19.092	220.4	38.7321	220.4	37.7049	220.7	75.8104	220.7	73.3952			220.8	1.89478	221.6	-1.0499	221.6	8.83508e-17	221.3	4.26831	221.3	1.97332e-16	221.4	-0.213083	221.4	3.79585e-16	221.2	-1.49273	221.2	8.14383e-16	221.6	-3.04087	221.6	1.39293e-15
	221.2	1.07935	4.3917	222	4.8154	221.4	8.79727	221.4	9.60521	222	17.8651	222	19.0717	221.4	38.3891	221.4	37.6645	221.7	75.6951	221.7	73.3154			221.8	2.21655	222.6	-0.708105	222.6	6.09693e-17	222.3	4.4436	222.3	1.36175e-16	222.4	-0.143996	222.4	2.61945e-16	222.2	-1.60259	222.2	5.6199e-16	222.6	-2.89927	222.6	9.61235e-16
	222.2	1.03345	4.31909	223	4.81031	222.4	8.88306	222.4	9.59503	223	18.0696	223	19.0514	222.4	38.4287	222.4	37.6241	222.7	75.6587	222.7	73.2357			222.8	2.01831	223.6	-0.696192	223.6	4.20738e-17	223.3	4.54883	223.3	9.39718e-17	223.4	-0.0933104	223.4	1.80763e-16	223.2	-1.34688	223.2	3.87819e-16	223.6	-2.80068	223.6	6.63331e-16
	223.2	1.09692	4.16729	224	4.80523	223.4	8.98115	223.4	9.58487	224	17.9061	224	19.0312	223.4	38.5629	223.4	37.5838	223.7	75.645	223.7	73.156			223.8	2.03345	224.6	-0.90962	224.6	2.90343e-17	224.3	4.4585	224.3	6.48482e-17	224.4	-0.184226	224.4	1.24741e-16	224.2	-1.26939	224.2	2.67627e-16	224.6	-3.20772	224.6	4.57752e-16
	224.2	1.21313	4.47041	225	4.80015	224.4	8.61333	224.4	9.57472	225	17.8718	225	19.0109	224.4	38.4788	224.4	37.5436	224.7	75.5964	224.7	73.0765			224.8	2.29858	225.6	-0.826318	225.6	2.00361e-17	225.3	4.40112	225.3	4.47506e-17	225.4	-0.106007	225.4	8.60817e-17	225.2	-1.57734	225.2	1.84684e-16	225.6	-2.69985	225.6	3.15887e-16
	225.2	1.03833	4.30279	226	4.79508	225.4	9.05415	225.4	9.56458	226	17.8665	226	18.9907	225.4	38.5742	225.4	37.5034	225.7	75.6625	225.7	72.997			225.8	2.17456	226.6	-0.795166	226.6	1.38265e-17	226.3	4.66638	226.3	3.08815e-17	226.4	0.0734854	226.4	5.94034e-17	226.2	-1.37671	226.2	1.27447e-16	226.6	-2.78027	226.6	2.17988e-16
	226.2	1.21924	4.35498	227	4.79001	226.4	8.80297	226.4	9.55445	227	17.8086	227	18.9705	226.4	38.6892	226.4	37.4632	226.7	75.538	226.7	72.9177			226.8	2.08301	227.6	-0.911524	227.6	9.54142e-18	227.3	4.64502	227.3	2.13108e-17	227.4	0.0409672	227.4	4.09932e-17	227.2	-1.48848	227.2	8.79491e-17	227.6	-3.03896	227.6	1.50429e-16
	227.2	1.00806	4.3856	228	4.78495	227.4	8.71719	227.4	9.54433	228	17.7579	228	18.9504	227.4	38.6142	227.4	37.423	227.7	75.2395	227.7	72.8384			227.8	2.14209	228.6	-0.598925	228.6	6.58436e-18	228.3	4.68396	228.3	1.47062e-17	228.4	0.0816884	228.4	2.82887e-17	228.2	-1.4291	228.2	6.0692e-17	228.6	-2.69072	228.6	1.03808e-16
	228.2	1.21851	4.24526	229	4.77989	228.4	8.7877	228.4	9.53422	229	17.6588	229	18.9302	228.4	38.4627	228.4	37.383	228.7	75.3414	228.7	72.7592			228.8	2.0271	229.6	-0.884082	229.6	4.54375e-18	229.3	4.84998	229.3	1.01485e-17	229.4	0.104395	229.4	1.95215e-17	229.2	-1.2958	229.2	4.18825e-17	229.6	-2.75786	229.6	7.16363e-17
	229.2	1.29004	4.44497	230	4.77484	229.4	8.6959	229.4	9.52413	230	17.6898	230	18.9101	229.4	38.5155	229.4	37.3429	229.7	75.3567	229.7	72.6801			229.8	2.03662	230.6	-0.922461	230.6	3.13556e-18	230.3	4.6532	230.3	7.00327e-18	230.4	0.0642583	230.4	1.34714e-17	230.2	-1.44976	230.2	2.89023e-17	230.6	-2.86289	230.6	4.94349e-17
	230.2	1.21143	4.43267	231	4.76979	230.4	8.64888	230.4	9.51404	231	17.7115	231	18.89	230.4	38.3647	230.4	37.3029	230.7	75.302	230.7	72.6011			230.8	2.08374	231.6	-0.704736	231.6	2.16379e-18	231.3	4.6261	231.3	4.83283e-18	231.4	0.092236	231.4	9.29638e-18	231.2	-1.51802	231.2	1.9945e-17	231.6	-2.66836	231.6	3.41141e-17
	231.2	1.24463	4.30024	232	4.76475	231.4	8.69292	231.4	9.50397	232	17.7648	232	18.8699	231.4	38.4051	231.4	37.2629	231.7	75.4296	231.7	72.5221			231.8	2.06348	232.6	-0.819287	232.6	1.49319e-18	232.3	4.73022	232.3	3.33505e-18	232.4	0.0874994	232.4	6.41526e-18	232.2	-1.30356	232.2	1.37636e-17	232.6	-2.73774	232.6	2.35415e-17
	232.2	1.23218	4.30122	233	4.75971	232.4	8.72392	232.4	9.4939	233	17.8247	233	18.8499	232.4	38.4808	232.4	37.223	232.7	75.4553	232.7	72.4433			232.8	2.00146	233.6	-0.528271	233.6	1.03042e-18	233.3	4.91345	233.3	2.30145e-18	233.4	0.177342	233.4	4.42705e-18	233.2	-1.35923	233.2	9.49804e-18	233.6	-2.50288	233.6	1.62456e-17
	233.2	1.08911	4.33477	234	4.75468	233.4	8.8586	233.4	9.48385	234	17.6941	234	18.8298	233.4	38.3569	233.4	37.1832	233.7	75.1859	233.7	72.3646			233.8	1.82104	234.6	-0.663917	234.6	7.11077e-19	234.3	5.00574	234.3	1.58819e-18	234.4	0.15801	234.4	3.05503e-18	234.2	-1.24151	234.2	6.55442e-18	234.6	-2.40415	234.6	1.12108e-17
	234.2	1.4165	4.11309	235	4.74966	234.4	8.64888	234.4	9.4738	235	17.4893	235	18.8098	234.4	38.1897	234.4	37.1433	234.7	75.0691	234.7	72.2859			234.8	2.03662	235.6	-0.814649	235.6	4.90701e-19	235.3	4.94885	235.3	1.09598e-18	235.4	-0.0257809	235.4	2.10822e-18	235.2	-1.41489	235.2	4.52309e-18	235.6	-2.70015	235.6	7.73634e-18
	235.2	1.55713	4.22407	236	4.74463	235.4	8.50005	235.4	9.46377	236	17.5954	236	18.7898	235.4	38.2388	235.4	37.1035	235.7	75.166	235.7	72.2073			235.8	2.06616	236.6	-0.849951	236.6	3.38624e-19	236.3	4.81091	236.3	7.56317e-19	236.4	-0.0438962	236.4	1.45484e-18	236.2	-1.19072	236.2	3.1213e-18	236.6	-2.62192	236.6	5.33871e-18
	236.2	1.36768	4.44639	237	4.73962	236.4	8.58194	236.4	9.45375	237	17.6402	237	18.7698	236.4	38.2355	236.4	37.0638	236.7	75.0802	236.7	72.1288			236.8	2.09131	237.6	-0.774463	237.6	2.33678e-19	237.3	4.85168	237.3	5.2192e-19	237.4	0.261132	237.4	1.00396e-18	237.2	-1.12417	237.2	2.15395e-18	237.6	-2.45317	237.6	3.68414e-18
	237.2	1.50366	4.298	238	4.73461	237.4	8.56357	237.4	9.44374	238	17.5631	238	18.7499	237.4	38.3714	237.4	37.0241	237.7	75.0924	237.7	72.0504			237.8	2.06665	238.6	-0.795654	238.6	1.61257e-19	238.3	4.91699	238.3	3.60168e-19	238.4	0.190917	238.4	6.92814e-19	238.2	-1.26318	238.2	1.4864e-18	238.6	-2.41895	238.6	2.54236e-18
	238.2	1.52393	4.21538	239	4.72961	238.4	8.46992	238.4	9.43374	239	17.5306	239	18.7299	238.4	38.25	238.4	36.9844	238.7	75.0315	238.7	71.9721			238.8	1.99829	239.6	-0.626318	239.6	1.1128e-19	239.3	5.02332	239.3	2.48545e-19	239.4	0.0962402	239.4	4.78099e-19	239.2	-1.13628	239.2	1.02574e-18	239.6	-2.57358	239.6	1.75444e-18
	239.2	1.49121	4.1856	240	4.72461	239.4	8.47627	239.4	9.42375	240	17.5328	240	18.71	239.4	38.3811	239.4	36.9448	239.7	74.9712	239.7	71.8939			239.8	1.98926	240.6	-0.736818	240.6	7.67926e-20	240.3	4.92151	240.3	1.71516e-19	240.4	0.199955	240.4	3.29927e-19	240.2	-1.17652	240.2	7.07843e-19	240.6	-2.29883	240.6	1.2107e-18
	240.2	1.58057	4.0958	241	4.71961	240.4	8.60928	240.4	9.41377	241	17.6463	241	18.6901	240.4	38.6515	240.4	36.9053	240.7	75.2395	240.7	71.8158
	Supplementary Figure 2b					Supplementary Figure 2c				Supplementary Figure 2e
						Name	Pearson's correlation coefficient			Name	Pearson's correlation coefficient
						GFP-cGAS .vs. mCherry-PCBP2 1	0.885452				HSV-1 0h	HSV-1 6h	HSV-1 12h	HSV-1 24h
						GFP-cGAS .vs. mCherry-PCBP2 2	0.637205			cGAS .vs. PCBP2 1	0.799111	0.732779	0.772897	0.737937
						GFP-cGAS .vs. mCherry-PCBP2 3	0.523155			cGAS .vs. PCBP2 2	0.818532	0.678509	0.701601	0.701655
						GFP-cGAS .vs. mCherry-PCBP2 4	0.900879			cGAS .vs. PCBP2 3	0.446125	0.675444	0.74056	0.834701
						GFP-cGAS .vs. mCherry-PCBP2 5	0.589356			cGAS .vs. PCBP2 4	0.731278	0.679241	0.797842	0.650452
						GFP-cGAS .vs. mCherry-PCBP2 6	0.830526			cGAS .vs. PCBP2 5	0.728441	0.794228	0.830888	0.613659
						GFP-cGAS .vs. mCherry-PCBP2 7	0.643756			cGAS .vs. PCBP2 6	0.651687	0.67404	0.792687	0.76125
						GFP-cGAS .vs. mCherry-PCBP2 8	0.787895			cGAS .vs. PCBP2 7	0.732871	0.751228	0.779475	0.848668
						GFP-cGAS .vs. mCherry-PCBP2 9	0.627335			cGAS .vs. PCBP2 8	0.769569	0.624971	0.630603	0.734756
						GFP-cGAS .vs. mCherry-PCBP2 10	0.896782			cGAS .vs. PCBP2 9	0.621827	0.769722	0.748101	0.737937
						Mean	0.713951			cGAS .vs. PCBP2 10	0.757076	0.89488	0.937226	0.877582
						SD	0.138591			Mean	0.705652	0.727504	0.773188	0.74986
										SD	0.109248	0.0786351	0.0805637	0.0847693
	Supplementary Figure 2g
	Relative Fluorescence Intensity(GFP/V5)
		spGFP1-10-V5-cGAS+ spGFP11 Mock	spGFP1-10-V5-cGAS+ spGFP11 HSV-1	spGFP1-10-V5-cGAS+ PCBP2-spGFP11 Mock	spGFP1-10-V5-cGAS+ PCBP2-spGFP11 HSV-1
		0.0505348	0.0723502	1.11848	0.431126
		0	0.00707756	2.86768	0.91752
		0.0104348	0.00566038	1.30351	1.13817
		0.0128277	0.278898	6.50725	1.15996
		0.0137931	0.0228421	4.38784	1.94903
		0.00989399	0.0248691	0.865371	1.63233
		0.0495041	0.00745048	0.097071	1.14533
		0.00775884	0.161658	0.377743	0.925234
		0.00140351	0.0051495	0.163183	0.19184
		0.00157587	0.00483403	0.218822	0.722251
		0.188325	0.0188563	0.125309	0.836489
		0.327345	0.0439841	0.366569	7.86333
		0.662518	0.0652174	0.110138	1.56321
		0.0343797	0.116228	0.27426	2.05611
		0.0156544	0.0474118	0.103799	3.38905
		0.00621118	0.0841969	1.32558	0.344786
		0.0979021	0.00222158	0.109638	1.51271
		0.0359324	0.029147	0.089226	1.52777
		0.0287081	0.0449476	0.92	1.07535
		0.0929233	0.0529751	0	22.2664
		0.0514188	0.053536	0.273995	1.88663
		0.186612	0.0744598	0.211349	2.80596
		0.147001	0.00263852	0.0990991	2.58804
		0.117748	0.00486449	0.469565	2.046
		0.0611193	0.00370265	2.17808	0.165734
		0.0549771	0.0260675	1.72671	0.0133333
		0.0355508	0.0355883	4.43956	1.27634
		0.0577547	0.0383174	3.61864	0.189274
		0.0526548	0.045749	0.50548	17.6754
		0.307363	0.0485321	6.75862	5.06187
		0.0775166	2.13043	0.689655	16.6271
		0.185459	0.0735363	14.5	11.4881
		0.354869	0.00716418	2.568	6.49282
		0.375884	0.00549853	0.107294	34.0394
		0.028688	0.262991	0.0361258	0.980266
		0.16509	0.0221843	0.0257898	6.08407
		0.245368	0.0244782	0.187321	1.47544
		0.114789	0.00722212	0.0548523	0.57163
		0.0614212	0.161491	0.693405	0.676471
		0.112606	0.0051495	0.095353	15.25
		0.0455979	0.00481541	0.121935	35.3333
		0.0489104	0.0173669	0.765876	10.4967
		0.0970039	0.0387392	0.0472479	3.19306
		0.345086	0.062096	0.208955	5.6537
		0.269824	0.126386	0.0488057	4.42981
				0.344488	1.29322
				0.188525	1.8691
				0.0370755	0.955269
				0.181777	1.00751
				0.225331	1.99247
				0.193986	2.41558
				1.02991	0.100749
				1.27007	0.98862
				1.17604	0.712775
				0.872617	2.54523
				0.753293	5.21861
				10.7738	1.77912
				0.843	0.440103
				2.33241	1.01651
				2.11278	6.91672
				14.2281	3.57194
				5.88415	5.77358
				3.23308	0.592926
				0.679061	0.0260191
				1.88395	0.467297
				2.78444
				0.204107
				0.206469
				0.118264
	Mean	0.116621	0.0973107	1.64232	4.28972
	SD	0.135665	0.316158	2.9395	7.08802

## Sheet: Supplementary Fig 3
	Supplementary Figure 3a					Supplementary Figure 3b						Supplementary Figure 3c						Supplementary Figure 3d
						Relative mRNA level of Ifnb1						Relative mRNA level of Ifit1						Relative mRNA level of Il6
							Vector		Flag-PCBP2				Vector		Flag-PCBP2				Vector		Flag-PCBP2
							Rep1	Rep2	Rep1	Rep2			Rep1	Rep2	Rep1	Rep2			Rep1	Rep2	Rep1	Rep2
						Mock	1.55574	0.642779	1.16017	2.18582		Mock	1.06817	0.936179	1.34872	0.534133		Mock	1.09831	0.910491	0.683944	1.06427
						HT-DNA	1286.58	1337.45	686.004	654.615		HT-DNA	14383.7	12982.3	8593.85	7369.94		HT-DNA	8.02479	7.08937	6.44655	7.45458
									Vector	Flag-PCBP2					Vector	Flag-PCBP2					Vector	Flag-PCBP2
							Mean	Mock	1.09926	1.673			Mean	Mock	1.00218	0.941427			Mean	Mock	1.0044	0.874109
								HT-DNA	1312.02	670.309				HT-DNA	13683	7981.9				HT-DNA	7.55708	6.95057
							SD	Mock	0.645564	0.725242			SD	Mock	0.0933324	0.576001			SD	Mock	0.132807	0.268934
								HT-DNA	35.9657	22.195				HT-DNA	990.925	865.435				HT-DNA	0.661443	0.712784

## Sheet: Supplementary Fig 4
	Supplementary Figure 4a						Supplementary Figure 4b
							Relative mRNA level of Pcbp2
								Rep1	Rep2
							pLKO	0.977244	1.02329
							sh Pcbp2-1	0.893467	0.782228
							sh Pcbp2-2	0.274274	0.297837
								Mean	SD
							pLKO	1.00026	0.0325567
							sh Pcbp2-1	0.837848	0.0786583
							sh Pcbp2-2	0.286055	0.0166612
	Supplementary Figure 4c						Supplementary Figure 4d						Supplementary Figure 4e
	Relative mRNA level of Ifnb1						Relative mRNA level of Ifnα4						Relative mRNA level of Cxcl10
		Mock		HSV-1				Mock		HSV-1				Mock		HSV-1
		Rep1	Rep2	Rep1	Rep2			Rep1	Rep2	Rep1	Rep2			Rep1	Rep2	Rep1	Rep2
	pLKO	1.00932	0.990764	258.773	284.02		pLKO	0.95574	1.04631	129.618	134.739		pLKO	0.950559	1.05201	36.4551	39.066
	sh Pcbp2-1	0.669404	0.708524	319.14	341.573		sh Pcbp2-1	1.39513	1.15354	176.001	180.155		sh Pcbp2-1	0.949713	0.923488	42.8027	45.1017
	sh Pcbp2-2	3.71692	3.96706	923.212	922.421		sh Pcbp2-2	2.1089	3.02458	572.04	609.934		sh Pcbp2-2	1.54233	1.60884	81.8145	81.9178
				Mock	HSV-1					Mock	HSV-1					Mock	HSV-1
		Mean	pLKO	1.00004	271.396			Mean	pLKO	1.00103	132.179			Mean	pLKO	1.00129	37.7605
			sh Pcbp2-1	0.688964	330.357				sh Pcbp2-1	1.27434	178.078				sh Pcbp2-1	0.9366	43.9522
			sh Pcbp2-2	3.84199	922.817				sh Pcbp2-2	2.56674	590.987				sh Pcbp2-2	1.57558	81.8662
		SD	pLKO	0.0131225	17.852			SD	pLKO	0.0640427	3.62088			SD	pLKO	0.0717388	1.84617
			sh Pcbp2-1	0.027662	15.8626				sh Pcbp2-1	0.170831	2.9376				sh Pcbp2-1	0.0185439	1.62563
			sh Pcbp2-2	0.176874	0.559816				sh Pcbp2-2	0.647479	26.795				sh Pcbp2-2	0.0470304	0.07303

## Sheet: Supplementary Fig5
	Supplementary Figure 5a							Supplementary Figure 5b
	Relative mRNA level of Ifit1
			Pcbp2+/+		Pcbp2-/-
			Rep1	Rep2	Rep1	Rep2
	Mock	1#	1.06013	0.943279	2.58087	4.61246
		2#	1.37621	1.23791	9.33384	10.1356
	HT-DNA	1#	14979.9	13772.5	82743.6	73624.9
		2#	15389.6	16809.8	71661.6	68847.1
					Pcbp2+/+	Pcbp2-/-
		Mean	Mock	1#	1.00171	3.59666
				2#	1.30706	9.73471
			HT-DNA	1#	14376.2	78184.3
				2#	16099.7	70254.3
		SD	Mock	1#	0.0826278	1.43655
				2#	0.0977922	0.566915
			HT-DNA	1#	853.749	6447.9
				2#	1004.24	1990.18
	Supplementary Figure 5c-e
	Relative mRNA level of Ifnb1
		Pcbp2+/+			Pcbp2-/-
		Rep1	Rep2	Rep3	Rep1	Rep2	Rep3
	Mock	1.90653	0.523933	1.00111	0.484586	1.51653	0.484586
	HSV-1	110.687	97.8427	104.706	281.505	285.125	299.917
	HT-DNA	265.96	277.849	291.457	875.557	877.409	884.378
	VACV70	891.519	902.198	955.975	1655.02	1914.41	1899.35
				Pcbp2+/+	Pcbp2-/-
		Mean	Mock	1.14386	0.828566
			HSV-1	104.412	288.849
			HT-DNA	278.422	879.115
			VACV70	916.564	1822.93
		SD	Mock	0.702265	0.595791
			HSV-1	6.42735	9.75472
			HT-DNA	12.7584	4.65164
			VACV70	34.5463	145.603

[truncated: 14 more sheets: Supplementary Fig 6, Supplementary Fig 7, Supplementary Fig 9, Supplementary Fig 10, Supplementary Fig 11, Supplementary Fig 12, Supplementary Fig 12 cont1, Supplementary Fig 12 cont2, Supplementary Fig 12 cont3, Supplementary Fig 12 cont4, Supplementary Fig 12 cont5, Supplementary Fig 12 cont6, Supplementary Fig 12 cont7, Supplementary Fig 12 cont8]
